# Supplementary material for: High fructose exposure modifies the amount of adipocyte-secreted microRNAs into extracellular vesicles in supernatants and plasma
Source: PeerJ. 2021 May 19;9:e11305. doi: 10.7717/peerj.11305 (PMC8140597; doi:10.7717/peerj.11305)
Supplement: Supplemental Information 1 — The effect of fructose exposure on the levels of expression of microRNAs EVs supernatant and 3T3-L1 cells and the effect of high fructose intake on the biochemical profile and the levels of expression of microRNAs in plasma EVs and adipose tissue from rats. [file peerj-09-11305-s001.xlsx]

## Sheet: Figure 1
Supernatant Vesicle Size				Supernatant Vesicle Distribution										Supernatant Vesicle Distribution AUC							Plasma Vesicle Size			Plasma Vesicle Distribution																						Plasma Vesicle Distribution AUC
Control	Fru 550 µM			Control					Fru 550 μM					Control			Fru 550 μM				Control	Fructose			Control						Fructosa															Control			Fru 550 μM
239.35	222.1			C1	C2	C3			F1	F2	F3	F4		Means	SEM	N	Means	SEM	N		189.9	206.3			C1	C2	C3	C4	C5	C6	F1	F2	F3	F4	F5	F6	F7	F8	F9	F10	F11	F12	F13	F14		Means	SEM	N	Means
255.3	191		0.5	0	0	0			0	0	0	0		15736752620	690233450	2000	33324000845	1394125617	3000		184.5	214.4		0.5	0	0	0	0	0	0	0	0	0	0	0	0	0	0	0	0	0	0	0	0		170429962406	2743252233	5000	174643588343
225.3	208.5		1.5	0	0	0			0	0	0	0									175.6	192.7		1.5	0	0	0	0	0	0	0	0	0	0	0	0	0	0	0	0	0	0	0	0
	236.1		2.5	0	0	0			0	0	0	0									188.3	198		2.5	0	0	0	0	0	0	0	0	0	0	0	0	0	0	0	0	0	0	0	0
			3.5	0	0	0			0	0	0	0									184.6	194.3		3.5	0	0	0	0	0	0	0	0	0	0	0	0	0	0	0	0	0	0	0	0
			4.5	0	0	0			0	0	0	0									202.2	195		4.5	0	0	0	0	0	0	0	0	0	0	0	0	0	0	0	0	0	0	0	0
			5.5	0	0	0			0	0	0	0										199.6		5.5	0	0	0	0	0	0	0	0	0	0	0	0	0	0	0	0	0	0	0	0
			6.5	0	0	0			0	0	0	0										198.5		6.5	0	0	0	0	0	0	0	0	0	0	0	0	0	0	0	0	0	0	0	0
			7.5	0	0	0			0	0	0	0										172.1		7.5	0	0	0	0	0	0	0	0	0	0	0	0	0	0	0	0	0	0	0	0
			8.5	0	0	0			0	0	0	0										203.1		8.5	0	0	0	0	0	0	0	0	0	0	0	0	0	0	0	0	0	0	0	0
			9.5	0	0	0			0	0	1	0										205.7		9.5	0	0	0	0	0	0	0	0	0	0	0	0	0	0	0	0	0	0	0	0
			10.5	0	0	0			0	0	6658	0										221.6		10.5	0	0	0	0	0	0	0	0	0	0	0	0	0	0	0	0	0	0	0	0
			11.5	0	0	0			0	0	960080	0										213.9		11.5	0	0	0	0	0	0	0	0	0	0	0	0	0	0	0	0	0	0	0	0
			12.5	0	0	0			0	0	11643031	0										235.2		12.5	0	0	0	0	0	0	0	0	0	0	0	0	0	0	0	0	0	0	0	0
			13.5	0	0	0			0	0	26368079	0												13.5	0	0	0	0	0	0	0	0	0	0	0	0	0	0	0	36	0	0	0	1
			14.5	0	0	0			0	0	20618570	0												14.5	0	0	0	0	0	0	0	0	0	0	0	0	0	0	0	3378	0	0	0	6
			15.5	0	0	0			0	0	8874193	0												15.5	0	0	0	0	0	0	0	0	0	0	0	0	0	0	0	88991	0	0	0	26
			16.5	0	0	0			0	0	2960198	0												16.5	0	0	0	0	0	0	0	0	0	0	0	0	0	0	0	852724	0	0	0	101
			17.5	0	0	0			0	0	969924	0												17.5	0	0	0	0	0	0	0	0	0	0	0	0	0	0	0	3679971	0	0	0	330
			18.5	0	0	0			0	0	362089	0												18.5	0	0	0	0	0	0	0	0	0	0	0	0	0	0	0	8536456	0	0	0	938
			19.5	2	0	0			0	0	166193	0												19.5	0	0	0	0	0	0	0	0	0	0	0	0	0	0	0	12326645	0	0	0	2364
			20.5	19	0	2			0	0	95695	25												20.5	0	0	0	0	0	0	0	0	0	0	0	0	0	0	0	12513844	0	0	0	5342
			21.5	179	0	13			0	0	67758	412												21.5	0	0	0	2	0	0	0	0	0	0	0	0	0	0	0	9875637	0	0	0	10952
			22.5	1240	0	69			0	0	56358	4229												22.5	0	0	0	4	0	0	0	0	0	0	0	0	0	0	0	6579133	0	0	0	20573
			23.5	6589	0	300			0	0	51887	28087												23.5	0	0	0	8	0	0	0	0	0	0	0	0	0	0	0	3955878	0	0	0	35716
			24.5	27531	0	1110			0	0	49619	126255												24.5	0	0	0	15	0	0	0	0	0	0	0	0	0	0	0	2264514	1	0	0	57741
			25.5	92412	0	3525			0	0	46366	400130												25.5	0	0	0	26	0	0	0	0	0	0	0	0	0	0	0	1286667	6	0	0	87514
			26.5	254074	0	9740			0	0	40102	927746												26.5	0	0	0	46	0	0	0	0	0	0	0	0	0	0	0	748858	24	0	0	125094
			27.5	582499	0	23653			0	0	30689	1627715												27.5	0	0	0	76	0	0	0	0	0	0	0	0	0	0	0	456700	82	0	0	169540
			28.5	1132219	0	50969			0	0	20065	2228944												28.5	0	0	0	122	0	0	0	0	0	0	0	0	0	0	23	296301	256	0	0	218910
			29.5	1895045	0	98316			0	0	10934	2451415												29.5	0	0	0	191	0	0	0	0	0	0	0	0	0	0	426	206290	722	0	0	270457
			30.5	2771904	0	171101			0	0	4895	2223705												30.5	0	0	0	289	0	0	0	0	0	0	0	0	0	0	4801	154638	1856	0	0	320972
			31.5	3594099	0	270581			0	0	1804	1705541												31.5	0	0	0	428	0	1	0	0	0	0	0	0	0	0	34227	124678	4384	0	0	367217
			32.5	4190189	0	391396			0	0	581	1132100												32.5	0	0	0	618	0	4	0	0	0	0	0	0	0	2	161861	107637	9582	0	0	406327
			33.5	4472038	0	520993			0	0	220	664764												33.5	0	0	0	875	0	9	0	2	0	0	0	0	0	3	531993	98815	19506	0	0	436137
			34.5	4560301	0	641762			0	0	170	352537												34.5	0	0	0	1217	0	21	0	4	0	0	0	0	0	7	1269870	95647	37274	0	0	455363
			35.5	4998974	0	735361			0	0	216	172192												35.5	0	0	0	1662	0	46	0	9	0	0	0	0	0	13	2294545	96726	67584	0	0	463640
			36.5	6705749	0	787632			0	0	295	78918												36.5	0	0	0	2238	0	95	0	17	0	0	0	2	0	25	3263418	101283	118023	0	0	461440
			37.5	9894884	0	792184			0	0	393	34544												37.5	0	0	0	2972	0	187	0	33	0	0	0	4	0	44	3790135	108919	202347	0	0	449896
			38.5	12877258	0	751420			0	0	505	14686												38.5	0	0	0	3899	0	350	0	61	0	2	0	9	0	77	3720945	119462	347122	0	0	430589
			39.5	13291704	0	674954			0	0	627	6162												39.5	0	0	0	5060	3	625	0	112	0	3	0	20	0	131	3189649	132890	601988	0	0	405327
			40.5	10751918	0	576366			0	0	755	2591												40.5	0	0	0	6505	14	1069	0	202	0	6	0	42	0	216	2460825	149290	1050498	0	0	375951
			41.5	7013620	0	469665			1	0	886	1107												41.5	0	0	0	8292	57	1754	0	356	0	11	0	84	0	347	1757725	168831	1813915	0	0	344186
			42.5	3872722	0	366536			3	0	1015	488												42.5	0	0	0	10491	203	2779	0	617	0	20	0	160	0	546	1193685	191722	3038167	0	0	311539
			43.5	1929684	0	274923			8	0	1141	224												43.5	0	1	0	13188	636	4279	0	1052	0	34	0	294	0	839	790670	218149	4858396	0	0	279242
			44.5	936476	0	198870			18	0	1263	109												44.5	1	2	1	16487	1764	6469	0	1764	2	57	0	520	0	1264	524277	248149	7346823	0	0	248241
			45.5	476487	0	139231			38	0	1380	57												45.5	2	4	3	20514	4375	9728	2	2912	4	93	0	891	0	1866	358177	281456	10462282	0	0	219203
			46.5	265311	0	94786			76	0	1495	32												46.5	3	8	5	25425	9763	14773	6	4732	8	150	0	1476	0	2704	260763	317320	14025087	0	0	192552
			47.5	161457	0	63474			142	0	1612	19												47.5	6	15	8	31413	19737	22939	17	7571	15	237	0	2372	0	3850	209840	354382	17733322	0	0	168507
			48.5	104651	0	43691			248	0	1736	13												48.5	10	27	14	38720	36384	36567	55	11921	27	372	0	3705	2	5393	192090	390673	21219356	0	0	147129
			49.5	70452	0	35834			410	0	1875	10												49.5	16	49	23	47646	61558	59400	180	18462	47	574	0	5633	5	7438	201329	423773	24127977	0	0	128360
			50.5	48509	0	44124			643	0	2040	8												50.5	26	84	36	58573	96191	96841	569	28099	79	876	0	8357	13	10109	237262	451119	26189480	2	0	112063
			51.5	33917	0	78182			964	1	2246	9												51.5	41	144	58	71982	139685	155789	1691	41994	128	1320	1	12117	33	13551	305223	470394	27265469	3	0	98052
			52.5	24025	0	152874			1389	2	2513	14												52.5	66	242	92	88488	189663	243882	4673	61576	202	1967	2	17206	79	17930	416846	479905	27358071	6	0	86115
			53.5	17242	0	284554			1936	3	2870	31												53.5	104	397	144	108872	242234	368061	11951	88524	310	2901	4	23968	185	23436	591352	478850	26587018	14	0	76033
			54.5	12556	0	483109			2626	6	3363	80												54.5	164	642	225	134131	292731	532696	28283	124714	468	4235	9	32814	407	30285	856905	467427	25147865	36	2	67596
			55.5	9303	0	742278			3485	10	4057	214												55.5	257	1021	347	165538	336668	737760	62043	172122	692	6126	18	44226	856	38719	1251278	446774	23266322	112	5	60606
			56.5	7044	0	1033711			4553	18	5062	563												56.5	412	1598	534	204717	370605	977651	126496	232706	1010	8783	36	58776	1717	49009	1820963	418790	21160098	363	14	54886
			57.5	5489	0	1310142			5888	30	6549	1406												57.5	736	2464	818	253731	392673	1241141	240469	308245	1457	12491	71	77144	3290	61466	2618093	385878	19013847	1115	37	50282
			58.5	4461	0	1518730			7576	50	8806	3321												58.5	1717	3746	1245	315200	402674	1512612	427721	400190	2082	17630	139	100147	6030	76442	3695082	350694	16967657	3114	95	46664
			59.5	3873	0	1619384			9745	83	12315	7390												59.5	5402	5619	1888	392428	401810	1774296	714446	509523	2954	24710	270	128768	10586	94350	5097733	315963	15116221	7799	236	43924
			60.5	3733	0	1599333			12582	136	17902	15495												60.5	19140	8324	2847	489564	392217	2008964	1124915	636651	4168	34414	519	164209	17829	115677	6858364	284406	13514716	17483	566	41978
			61.5	4173	0	1477019			16367	221	26991	30655												61.5	64718	12185	4272	611780	376453	2202401	1676001	781358	5862	47650	982	207938	28848	141011	8990855	258847	12187687	35200	1300	40761
			62.5	5519	17	1294304			21509	356	42059	57352												62.5	194699	17639	6373	765472	357068	2345118	2372019	942812	8231	65625	1829	261772	44911	171080	11489177	242569	11138252	64009	2856	40228
			63.5	8421	310	1101735			28620	570	67403	101772												63.5	510317	25271	9452	958470	336323	2433073	3201503	1119633	11557	89935	3345	327966	67379	206793	14329966	240034	10356090	105833	6005	40354
			64.5	14031	3684	943823			38611	904	110456	171924												64.5	1161497	35852	13929	1200252	316048	2467410	4137162	1310016	16253	122685	6002	409332	97588	249303	17478375	258225	9823547	160296	12071	41129
			65.5	24235	29163	849501			52849	1422	184162	277746												65.5	2302669	50403	20394	1502137	297632	2453503	5139337	1511883	22919	166635	10551	509388	136706	300087	20895394	308984	9519852	224193	23196	42560
			66.5	42075	156926	829317			73392	2219	312609	431462												66.5	3999190	70260	29660	1877429	282073	2399638	6162211	1723059	32441	225382	18155	632544	185603	361039	24544493	413045	9423715	292039	42616	44670
			67.5	75697	587764	877910			103345	3433	550123	648638												67.5	6128277	97168	42852	2341477	270084	2315668	7161307	1941442	46119	303578	30554	784332	244766	434596	28395950	606691	9514715	357570	74891	47493
			68.5	181002	1572726	979134			147385	5262	1047113	950309												68.5	8352691	133403	61514	2911595	262211	2211884	8100533	2165165	65872	407190	50259	971682	314286	523884	32428363	952127	9773876	415609	125964	51081
			69.5	745611	3093311	1111604			212538	7987	2215420	1366020												69.5	10214999	181924	87769	3606805	258946	2098223	8957373	2392724	94522	543802	80766	1203256	393928	632911	36628043	1552083	10183765	463570	202954	55499
			70.5	3477387	4613045	1253423			309301	11995	4943233	1936466												70.5	11314747	246584	124542	4447323	260841	1983845	9725506	2623083	136194	722949	126767	1489839	483286	766783	40987726	2567079	10728367	502148	313578	60823
			71.5	12297778	5393861	1385816			453208	17812	10484068	2712913												71.5	11465310	332408	175878	5453773	268630	1877028	10414847	2855745	196882	956488	194316	1844786	581998	931970	45505979	4229034	11392925	535182	465180	67143
			72.5	29313447	5125459	1495871			666959	26134	19542300	3749763												72.5	10742974	445980	247391	6646093	283355	1785311	11049597	3090791	285190	1258990	290921	2284535	689987	1136606	50187975	6837502	12163838	568959	663480	74563
			73.5	45916547	4110986	1578707			983174	37863	31001597	5087978												73.5	9418843	595981	346911	8042162	306525	1715797	11665140	3328900	413286	1648158	425529	2829173	807716	1390821	55047370	10717852	13028698	611309	911239	83194
			74.5	47241580	2895135	1639100			1447732	54148	41901129	6731492												74.5	7833204	793952	485384	9656251	340332	1675532	12304646	3571360	598064	2145268	608371	3503070	936438	1707077	60108377	16122373	13976465	670727	1207138	93161
			75.5	32310194	1863756	1692044			2123415	76446	49349269	8624892												75.5	6284942	1055385	678118	11497452	387958	1671890	13016049	3820061	862457	2775638	850703	4335572	1078436	2100487	65407074	23076272	14997797	755600	1545181	104596
			76.5	15166194	1141702	1761032			3093247	106821	52612316	10644525												76.5	4975578	1401285	946479	13568354	454034	1712925	13849792	4077499	1236792	3569173	1164474	5361790	1237290	2589052	70991404	31213618	16085501	873530	1914809	117638
			77.5	5418279	692003	1872678			4462325	149886	53275605	12612650												77.5	4006835	1860391	1320118	15864297	545358	1807643	14857497	4346789	1760007	4561035	1562062	6623503	1418208	3193767	76919965	39693850	17235075	1030720	2301794	132431
			78.5	2085538	430626	2047372			6356374	224315	53679360	14334648												78.5	3408951	2472275	1839810	18373578	672035	1966177	16091514	4631684	2480488	5792511	2056249	8170280	1628466	3938486	83260124	47295283	18445322	1231451	2689778	149121
			79.5	1393969	284806	2288059			8914666	418344	55391341	15647795												79.5	3176333	3291589	2560934	21078985	849332	2199848	17605194	4936634	3456283	7312188	2660674	10060928	1878044	4849490	90086149	52713986	19719004	1477721	3062170	167857
			80.5	1369397	206982	2571866			12274895	1096376	58761468	16464420												80.5	3296799	4393661	3557511	23960977	1100720	2521143	19453690	5266861	4754504	9177525	3391063	12365486	2180537	5954661	97477920	54974396	21063529	1769164	3404053	188784
			81.5	1473809	171097	2850057			16548451	3459780	63307010	16796383												81.5	3770462	5881533	4926581	27002678	1462807	2943605	21695083	5628482	6449912	11456911	4267529	15167970	2554430	7282218	105520545	53764621	22491649	2103332	3703777	212047
			82.5	1627701	166775	3059072			21786797	10542673	68270431	16757559												82.5	4619790	7894270	6792539	30196709	1993165	3481716	24391642	6028686	8622890	14232211	5318187	18570061	3024876	8859053	114304983	49527887	24022174	2476357	3954005	237788
			83.5	1843996	197133	3139906			27943365	27969172	72984899	16547600												83.5	5894084	10615899	9310831	33553660	2782207	4150814	27611074	6475977	11357293	17601742	6584198	22695713	3626068	10708736	123929731	43272587	25680697	2883957	4152128	266148
			84.5	2158684	282378	3058086			34839854	62757247	77013738	16419378												84.5	7671090	14283722	12670311	37111800	3970174	4967142	31427580	6980513	14738850	21683456	8126111	27696221	4404322	12849395	134503548	36213747	27500310	3322616	4300104	297270
			85.5	2628389	470591	2815355			42149188	119062232	80154579	16630819												85.5	10057345	19194042	17093514	40947432	5769539	5948114	35922598	7554572	18854850	26618004	10031051	33754691	5421897	15291735	146149305	29423847	29522302	3790799	4403860	331305
			86.5	3337897	855383	2448111			49407485	193129290	82390269	17388272												86.5	13187885	25702810	22834289	45185038	8491721	7112889	41185041	8213197	23795674	32571174	12419943	41088214	6761496	18037495	159009009	23624009	31796784	4289995	4472466	368416
			87.5	4406260	1594689	2014130			56062227	272403049	83831118	18800138												87.5	17225288	34218646	30172626	50006075	12574770	8483353	47310879	8975091	29658403	39735125	15453639	49945755	8531175	21078675	173250050	19145001	34383183	4825441	4517270	408792
			88.5	5984103	2916478	1574306			61553682	341029695	84668407	20861719												88.5	22357763	45186634	39407089	55654958	18606318	10085543	54401888	9863846	36552224	48327795	19336679	60600098	10869191	24397759	189072605	16007055	37350518	5406453	4551158	452663
			89.5	8233467	5092437	1177109			65414695	388015367	85149999	23477922												89.5	28795885	59063368	50845906	62440347	27334108	11951593	62563447	10909640	44604986	58589949	24317556	73333417	13947989	27969073	206717965	14043106	40777347	6046300	4588051	500323
			90.5	11284562	8368811	850638			67365275	412158038	85588993	26509871												90.5	36767706	76286840	64798263	70729618	39655442	14122165	71901324	12151543	53969901	70779533	30684814	88417853	17976256	31761258	226477354	13009188	44751279	6761672	4642689	552186
			91.5	15174579	12865352	602777			67377841	421426710	86419927	29821435												91.5	46512149	97248055	81567492	80934410	56577350	16649375	82517549	13640593	64831389	85163379	38759027	106094353	23197749	35740676	248700521	12658171	49367945	7571800	4730717	608896
			92.5	19789204	18474072	426701			65697376	428800861	88316312	33306914												92.5	58270847	122273158	101447533	93485743	79141388	19600124	94505626	15443771	77409204	102006791	48881568	126554164	29885583	39875506	273803152	12777334	54729363	8497368	4869069	671633
			93.5	24837088	24793245	308039			62814606	447654544	92364043	36894030												93.5	72278819	151623965	124723228	108798618	108311562	23059742	107945526	17648932	91960145	121562116	61401548	149927239	38330987	44140159	302271852	13200865	60941702	9559367	5076615	742905
			94.5	29879309	31124472	230866			59402659	488267510	100229570	40526688												94.5	88754627	185520052	151673911	127228179	144831797	27135789	122899097	20370537	108776626	144057998	76662382	176280432	48826311	48519725	334665271	13809121	68112520	10778095	5375034	828630
			95.5	34409631	36560599	181343			56232829	555503577	114169231	44136167												95.5	107890831	224177955	182578614	149022233	189070465	31961804	139406617	23755725	128180901	169691337	94988517	205626086	61643347	53014193	371609810	14523123	76347702	12172464	5789888	943321
			96.5	37954071	40189115	149116			54081839	647333757	136651779	47609552												96.5	129845702	267855082	217720294	174277422	240881068	37700697	157485176	27989811	150512745	198623974	116671522	237939411	77009584	57642296	413788431	15299165	85748390	13759786	6351849	1122075
			97.5	40151904	41383955	127243			53635535	754364767	169434953	50764143												97.5	154737287	316881230	257385996	202907736	299514918	44547359	177129462	33299757	176107510	230985435	141953268	273181427	95086559	62444943	461921397	16125919	96408343	15556095	7098040	1445402
			98.5	40799390	40060253	111447			55389823	861017024	212261437	53337718												98.5	182641067	371661995	301859968	234633567	363618330	52729927	198315199	39953724	205261552	266881570	171003676	311323551	115955424	67488291	516738359	17025099	108412199	17577013	8073416	2083194
			99.5	39863694	36724249	99256			59554933	948841251	261824083	55005559												99.5	213592650	432646407	351407357	268996653	431331326	62508878	221005107	48254616	238184463	306406768	203892213	352370202	139614646	72866530	578942041	18055991	121835117	19839049	9332133	3355795
			100.5	37483321	32257776	89297			65984964	1001533216	311871938	55432341												100.5	247597109	500263057	406247416	305401622	500481121	74172978	245156869	58525921	274942672	349655021	240556265	396376570	165993171	78704452	649164761	19323211	136744186	22361147	10938796	5784337
			101.5	33958736	27562596	80816			74174694	1009983815	354823573	54356749												101.5	284646673	574840174	466516935	343179295	568839781	88030875	270732262	71089249	315405796	396723276	280774440	443459668	194979403	85159785	727919891	20985339	153201822	25166301	12969503	10060801
			102.5	29720925	23275493	73387			83374411	975107518	384188186	51689776												102.5	324748095	656530760	532226944	381662209	634400092	104397132	297706423	86234735	359212329	447700445	324156490	493801669	226462619	92425156	815550868	23259533	171271104	28283001	15512609	16843852
			103.5	25267172	19678634	66751			92845625	906947479	396451270	47591233												103.5	367959760	745261580	603218149	420260057	695621577	123571766	326076231	104187646	405771129	502637860	370161154	547645118	260379849	100729376	912180269	26415001	191022716	31746362	18669140	26346261
			104.5	21073058	16778177	60740			102193103	820442310	391602003	42485599												104.5	414435600	840715508	679122634	458522811	751608626	145813133	355866937	125076363	454307691	561502111	418147688	605280038	296758853	110337595	1017660649	30748809	212542798	35598815	22552825	37859217
			105.5	17509361	14443914	55236			111584707	730035227	372548815	36996538												105.5	464467735	942344402	759340254	496181913	802199436	171305298	387136464	148907808	503951142	624117912	467457342	667023219	335747422	121549751	1131527569	36543407	235940739	39890289	27289725	49555880
			106.5	14793911	12521808	50153			121623112	645714993	344098913	31814280												106.5	518512462	1049399220	843037311	533164334	847961274	200122875	419977109	175555697	553844460	690114737	517511007	733190385	377621101	134696628	1252954109	44016042	261355656	44677879	33017416	58896698
			107.5	12990835	10890326	45425			132803260	571878959	311857169	27542283												107.5	577176834	1160959534	929172111	569579272	890100053	232198271	454514640	204764806	603252835	758893898	567902886	804062379	422765191	150132863	1380706079	53280347	288960209	50025016	39883617	63595139
			108.5	12047171	9474234	41007			144842319	508629294	281130287	24577976												108.5	641139947	1275947337	1016547278	605681703	930299310	267297686	490905018	236171180	651646281	829630508	618470023	879847249	471631715	168226310	1513098928	64341098	318960349	56000169	48044076	62629887
			109.5	11844546	8245440	36867			156394265	454039679	256006425	23061737												109.5	710990562	1393118838	1103883144	641820082	970507362	305012487	529329040	269334913	698741775	901317433	669323618	960640871	524676713	189343355	1647961632	77129899	351589780	62675139	57659415	56665506
			110.5	12245411	7248173	32986			165444931	406027101	238839354	22893612												110.5	786985412	1511039609	1189901690	678376898	1012694329	344770898	569985206	303779714	744502442	972847694	720837658	1046389606	582286741	213830065	1782618927	91567772	387098213	70123015	68890636	47642323
			111.5	13123264	6700059	29352			170137525	363248545	230195133	23791631												111.5	868768902	1628058951	1273407824	715710483	1058604646	385871569	613081077	339032618	789101915	1043121462	773599562	1136859064	644705072	241989487	1913909491	107623784	425733011	78415904	81893058	37867072
			112.5	14376222	7219327	25961			169436557	325168497	229125649	25361432												112.5	955132295	1742305470	1353355151	754104891	1109534948	427536009	658823269	374657982	832867636	1111157059	828333503	1231613297	711967672	274055959	2038261108	125337844	467714480	87622545	96808724	29181490
			113.5	15928764	10144289	22815			163277088	291733229	233604729	27159566												113.5	1043908306	1851725422	1428886850	793732181	1166169164	468972493	707406096	410281887	876217315	1176184517	885808679	1330008326	783856957	310167922	2151841255	144790948	513205913	97805983	113757650	22581669
			114.5	17727402	17712826	19916			152383354	263013550	241043839	28748286												114.5	1132076974	1954178243	1499347835	834628799	1228498809	509441276	758998771	445605463	919599625	1237705035	946743035	1431202852	859878292	350341441	2250790751	166027595	562280426	109021489	132828698	18288839
			115.5	19734609	32704769	17266			138120932	238980774	248855622	29746618												115.5	1216098597	2047591033	1564270494	876685523	1295845060	548310682	813730899	480407868	963445695	1295508298	1011709730	1534187217	939261086	394447184	2331529595	188952595	614887530	121314895	154071120	16047285
			116.5	21923408	57312176	14869			122403445	219429432	255006603	29879644												116.5	1292410571	2130158420	1623341389	919648928	1366981000	585095974	871675918	514541092	1008133805	1349649049	1081050922	1637829498	1020983697	442193932	2391101680	213233093	670823214	134721513	177487937	15425426
			117.5	24273576	91572004	12721			107382939	203996322	258450264	29021126												117.5	1357962881	2200559411	1676359125	963131952	1440332042	619477049	932832167	547919406	1053966852	1400391999	1154802514	1740935258	1103819599	493121581	2427505509	238237381	729707770	149265717	203032116	16010345
			118.5	26769607	132258439	10818			94871839	192221040	259331115	27222138												118.5	1410651804	2258152126	1723193825	1006631493	1514215729	651295536	997101459	580506129	1101160576	1448138507	1232634507	1842315502	1186401178	546605875	2439949052	263036490	790975564	164961161	230606121	17489805
			119.5	29400242	173102934	9151			85832717	183611040	258917902	24723696												119.5	1449549509	2303103469	1763756615	1049551906	1587074609	680535607	1064265590	612299857	1149840117	1493349141	1313813738	1940856095	1267296815	601875926	2428973733	286482449	853880317	181811523	260064900	19661494
			120.5	32159208	206486713	7707			80269284	177692942	259317649	21959803												120.5	1474898346	2336415396	1797983997	1091234121	1657659756	707294814	1133962129	643321516	1200042606	1536474089	1397197725	2035581584	1345096082	658043921	2396415720	307358218	917518066	199811507	291221860	22410320
			121.5	35046761	225872525	6471			77504899	174044212	263081848	19554553												121.5	1487909417	2359822574	1825838070	1130990461	1725136368	731751510	1205662022	673602956	1251723955	1577899570	1481268415	2125707149	1418496754	714144801	2345206236	324571867	980868029	218947809	323857006	25679077
			122.5	38071581	227854742	5423			76592419	172305855	272811835	18289569												122.5	1490448526	2375556284	1847320105	1168144868	1789101813	754134238	1278652864	703177249	1304768461	1617914087	1564211748	2210674001	1486385988	769182291	2279046801	337349651	1042849234	239199674	357726244	29443290
			123.5	41252564	212996787	4544			76641420	172179537	290816724	18976710												123.5	1484699732	2385993884	1862492502	1202077089	1849524811	774696541	1352032700	732070595	1359000250	1656694597	1644042727	2290165741	1547907016	822176995	2202019539	345377979	1102388390	260538776	392570825	33692639
			124.5	44620245	185287249	3813			77001169	173413665	318814175	22171053												124.5	1472875625	2393238304	1871503088	1232267856	1906627537	793698667	1424719464	760295646	1414195836	1694309746	1718767034	2364105478	1602502655	872212344	2118200323	348857097	1158492579	282928242	428126032	38418035
			125.5	48218036	150641477	3212			77325215	175783413	357629569	27766819												125.5	1457010355	2398693951	1874605791	1258340601	1960738350	811396000	1495480285	787846094	1470097210	1730735583	1786561142	2432635573	1649928567	918475061	2031333035	348455283	1210319224	306320815	464128358	43602804
			126.5	52104378	115143543	2721			77554548	179070036	406863095	34705945												126.5	1438840951	2402719150	1872172896	1280094466	2012142164	828032994	1562982618	814692546	1526424897	1765878454	1845946114	2496083408	1690232533	960288060	1944601586	345180851	1257235802	330656401	500320660	49216794
			127.5	56358416	83648719	2322			77847227	183044935	464556896	41111525												127.5	1419762470	2404435939	1864695849	1297523597	2060950439	843840894	1625865795	840779802	1582890397	1799599987	1895928106	2554917429	1723700886	997135046	1860510822	340208801	1298862945	355859421	536454962	55212808
			128.5	61093869	59081901	2001			78480554	187463565	526984397	44949316												128.5	1400834235	2401761062	1852773631	1310819104	2107006099	859037491	1682827624	866025828	1639207371	1831739913	1936082503	2609697960	1750778528	1028677033	1780865478	334703640	1335096747	381836585	572292884	61525179
			129.5	66487958	42439866	1745			79752591	192073096	588754047	44908538												129.5	1382814707	2391685879	1837089710	1320352422	2149832196	873827442	1732717086	890322734	1695100895	1862133809	1966567917	2661026937	1771973742	1054761393	1706822662	329671092	1366108756	408475787	607603987	68070614
			130.5	72833066	33266800	1542			81904827	196635414	643403671	40956514												130.5	1366207541	2370781031	1818380161	1326641570	2188627873	888402035	1774621866	913540013	1750314101	1890624306	1988068907	2709500069	1787762008	1075423961	1638988837	325855924	1392324981	435646791	642162621	74751548
			131.5	80615080	30288103	1384			85077393	200963667	684511499	34230319												131.5	1351307540	2335844873	1797396621	1330304347	2222311011	902937793	1807939167	935530185	1804611657	1917065750	2001678968	2755664039	1798503692	1090884280	1577535020	323688591	1414387552	463204224	675744192	81462276
			132.5	90609030	31947143	1263			89297194	204966177	707093794	26404312												132.5	1338240719	2284568937	1774868216	1332004335	2249603273	917593653	1832420196	956136710	1857779686	1941323512	2008745044	2799980518	1804388521	1101533769	1522310672	323274488	1433104262	490993089	708121887	88098117
			133.5	103955188	36727386	1176			94491794	208686590	708827829	18980529												133.5	1326996665	2216076258	1751466425	1332396209	2269149663	932506820	1848182537	975203779	1909622013	1963269945	2010699446	2842798022	1805415584	1107916612	1472944594	324417169	1449391809	518856611	739064895	94567690
			134.5	122138745	43275856	1119			100519149	212324504	690604072	12875074												134.5	1317453841	2131209595	1727776242	1332076397	2279660930	947787652	1855689467	992587263	1959952985	1982779355	2008904159	2884332021	1801411881	1110703613	1428927780	326668317	1464218337	546645780	768338942	100808174
			135.5	146759829	50417338	1091			107203919	216218274	656150945	8382363												135.5	1309399714	2032504119	1704275951	1331543732	2280063682	963514069	1855700123	1008165860	2008587494	1999724256	2004527175	2924653361	1792086179	1110660119	1389677903	329399287	1478549858	574229563	795709583	106802854
			136.5	178986254	57151866	1094			114373487	220774386	610881639	5372095												136.5	1302548011	1923856780	1681326727	1331172861	2269640636	979726095	1849198257	1021851318	2055329216	2013974717	1998462522	2963684776	1777109173	1108609954	1354587637	331888996	1493303867	601504460	820948224	112599344
			137.5	218686652	62686188	1131			121889083	226339508	560445904	3530352												137.5	1296555235	1809977481	1659172045	1331201196	2248143038	996421129	1837309408	1033596595	2099958430	2025401841	1991297238	3001205172	1756206649	1105398006	1323059987	333420502	1509312038	628401985	843840407	118325238
			138.5	263484232	66499019	1210			129669079	233033536	509535710	2533283												138.5	1291038112	1695752295	1637945871	1331728579	2215859538	1013550522	1821216676	1043400991	2142220987	2033885533	1983321312	3036861223	1729250328	1101854337	1294533689	333375055	1527292624	654892788	864195518	124195877
			139.5	308274587	68406161	1344			137702299	240590041	461284185	2131287												139.5	1285592904	1585654238	1617687821	1332727663	2173630912	1031017944	1802083858	1051311591	2181820082	2039325834	1974571533	3070185701	1696331745	1098762375	1268501105	331310227	1547832235	680986515	881856873	130506702
			140.5	345847797	68584168	1554			146049553	248270858	417276515	2169100												140.5	1279816711	1483305597	1598362972	1334062386	2122807299	1048679872	1780992349	1057420767	2218412377	2041656362	1964897581	3100621790	1657807715	1096833080	1244520348	327009855	1571376030	706727002	896711108	137601966
			141.5	368837381	67525593	1872			154831886	254916486	377953307	2574531												141.5	1273330068	1391243004	1579883851	1335511824	2065152808	1066348389	1758895293	1061859972	2251609691	2040857908	1954038176	3127552307	1614311051	1096686026	1222222708	320498413	1598225016	732183053	908695876	145814108
			142.5	372344722	65923918	2351			164204680	259153451	343123429	3337946												142.5	1265799412	1310881946	1562132289	1336796815	2002709919	1083796294	1736589792	1064790466	2280986988	2036970117	1941696369	3150332460	1566726215	1098837409	1201316037	312019773	1628539054	757435634	917805109	155376029
			143.5	355892942	64510830	3077			174318127	259714641	312380891	4492399												143.5	1256957539	1242637138	1544979143	1337607166	1937641402	1100764327	1714705756	1066391987	2306096778	2030099364	1927605269	3168324421	1516135089	1103694249	1181584504	301987650	1662344205	782562872	924091351	166321574
			144.5	323569417	63884887	4187			185266807	255770618	285345870	6096803												144.5	1246620044	1186136361	1528300486	1337627624	1872069609	1116970158	1693708586	1066850507	2326489290	2020421484	1911578390	3180931679	1463742196	1111553561	1162885060	290920055	1699543207	807624510	927664966	178404236
			145.5	282302594	64375092	5907			197034290	247154388	261747353	8221501												145.5	1234696000	1140466584	1511989426	1336561199	1807931703	1132118621	1673912139	1066346289	2341737116	2008178706	1893541682	3187631037	1410790698	1122605099	1145140989	279371354	1739927991	832647650	928690299	191072595
			146.5	239321788	65974843	8612			209442151	234402321	241407455	10935264												146.5	1221191723	1104405467	1495963344	1334148809	1746865200	1145912610	1655498388	1065043306	2351462397	1993670997	1873546995	3188000100	1358480244	1136936353	1128333002	267873395	1783193363	857615443	927379105	203534500
			147.5	200116621	68362929	12924			222115664	218609538	224186776	14293507												147.5	1206207321	1076610491	1480166848	1330184506	1690132360	1158063990	1638540534	1063080843	2355364217	1977242744	1851768905	3181738421	1307895793	1154538737	1112488429	256892772	1828951114	882460089	923981744	214916252
			148.5	167612170	71003427	19881			234479010	201168156	209930065	18328293												148.5	1189926595	1055755563	1464571144	1324525902	1638585682	1168303919	1623026953	1060567811	2353243691	1959266276	1828488350	3168680896	1259953448	1175314207	1097669133	246806424	1876743996	907061001	918776785	224484471
			149.5	142452274	73293111	31213			245789701	183487756	198430263	23041183												149.5	1172601600	1040617472	1449170766	1317099659	1592671399	1176392054	1608884063	1057579992	2345024345	1940124019	1804067328	3148802700	1215366044	1199081929	1083958802	237893863	1926059157	931248394	912059732	231863583
			150.5	123830254	74711881	49785			255214420	166782315	189414638	28399822												150.5	1154533734	1030121478	1433978682	1307902267	1552463964	1182124228	1595996869	1054160142	2330765790	1920191082	1778919068	3122215778	1174628327	1225584857	1071450269	230341963	1976340792	954811915	904131614	237170944
			151.5	110331008	74934004	80305			261937673	151965029	182549693	34338532												151.5	1136053361	1023357494	1419020757	1296996562	1517722563	1185338356	1584226540	1050320672	2310669259	1899819817	1753477654	3089157654	1138019453	1254496306	1060233449	224257645	2027001894	977513325	895288147	241014488
			152.5	100509699	73874625	130393			265283767	139648137	177459274	40762198												152.5	1117499876	1019577535	1404330396	1284504728	1487960336	1185918435	1573424795	1046048451	2285074404	1879327453	1728170300	3049974012	1105619354	1285426702	1050384384	219684259	2077435122	999101731	885810072	244346929
			153.5	93174013	71669504	212151			264825650	130216641	173750351	47551848												153.5	1099203800	1018182893	1389943952	1270598680	1462517870	1183796689	1563445222	1041311198	2254447518	1858987389	1703394462	3005096959	1077335123	1317930705	1041955820	216618646	2127022868	1019329546	875955167	248223168
			154.5	87455843	68606442	344326			260454727	123935770	171041510	54569941												154.5	1081471956	1018706879	1375897282	1255488834	1440634147	1178953967	1554151837	1036064874	2219362178	1839024202	1679500973	2955021160	1052933747	1351514859	1034969571	215027085	2175146688	1037967234	865952225	253539319
			155.5	82774558	65037083	555085			252394653	121055230	168989870	61663747												155.5	1064576325	1020796793	1362223536	1239412268	1421510022	1171418594	1545425284	1030261490	2180473914	1819612028	1656783460	2900280065	1032078009	1385645856	1029410882	214859301	2221196235	1054815083	855997152	260830274
			156.5	78764478	61296265	885197			241156844	121880026	167312751	68666439												156.5	1048746669	1024196990	1348952121	1222621195	1404361148	1161263896	1537167144	1023856765	2138490985	1800875642	1635473629	2841424203	1014362944	1419759397	1025224859	216060400	2264577883	1069710603	846251139	270173498
			157.5	75204371	57646430	1391086			227450796	126783858	165801320	75397204												157.5	1034166704	1028733835	1336108596	1205372493	1388458865	1148604632	1529302738	1016817117	2094143512	1782893451	1615741472	2779003137	999350752	1453269576	1022314980	218580892	2304723131	1082530816	836840723	281206738
			158.5	71962750	54252589	2146768			212072889	136148466	164324662	81663092												158.5	1020973313	1034302646	1323715159	1187918851	1373158911	1133592547	1521782793	1009125508	2048153199	1765701597	1597699281	2713552111	986602530	1485578716	1020543622	222385012	2341096922	1093189430	827859451	293234338
			159.5	68960340	51183753	3243146			195799847	150226343	162824267	87265603												159.5	1009258194	1040856389	1311791382	1170501819	1357918797	1116411239	1514584252	1000785785	2001205610	1749298486	1581408197	2645583798	975705490	1516087564	1019734493	227457517	2373205908	1101629677	819370763	305380350
			160.5	66146457	48431770	4782958			179307544	168948494	161300471	92013766												160.5	999071308	1048395850	1300354832	1153346865	1342305382	1097270517	1507710404	991825192	1953926537	1733649218	1566886164	2575584971	966294700	1544205865	1019676802	233808955	2400606700	1107814273	811411715	316746747
			161.5	63485221	45937818	6869815			163125523	191729564	159793600	95742846												161.5	990425466	1056961032	1289421295	1136660341	1325994572	1076400421	1501190444	982294927	1906863509	1718689639	1554116268	2504017367	958068689	1569363340	1020130968	241479297	2422914070	1111714453	803997166	326545661
			162.5	60948218	43618888	9590896			147626649	217346372	158363190	98335051												162.5	983301555	1066623700	1279004420	1120628086	1308765226	1054045049	1495078497	972268678	1860472962	1704329921	1543054624	2431321631	950798661	1591021210	1020835615	250539704	2439809034	1113300194	797124075	334188793
			163.5	58511134	41389561	12994702			133043310	243964501	157068492	99736904												163.5	977653891	1077481168	1269114663	1105415356	1290489248	1030456380	1489452059	961839289	1815113094	1690457772	1533637201	2357922970	944331461	1608684314	1021515612	261092088	2451046638	1112533602	790775669	339329962
			164.5	56152706	39177165	17067668			119498190	269350133	155952753	99968331												164.5	973415388	1089651596	1259757577	1091167652	1271119608	1005888238	1484409803	951113826	1771042053	1676941477	1525785141	2284237139	938586901	1621913846	1021890831	273266099	2456463206	1109366940	784925256	341865929
			165.5	53854902	36930306	21715467			107038396	291238234	155032686	99120981												165.5	970502251	1103271228	1250931543	1078012078	1250677675	980590599	1480068620	940207447	1728420819	1663633075	1519408304	2210675457	933550368	1630340478	1021685346	287213082	2455982681	1103746056	779539585	341905877
			166.5	51603633	34621852	26755495			95665141	307761063	154293453	97346988												166.5	968818038	1118494016	1242625157	1066058833	1229240838	954804378	1476559842	929236603	1687319975	1650371932	1514406962	2137647895	929261952	1633677444	1020636719	303096542	2449621586	1095619062	774581676	339721754
			167.5	49389573	32247854	31925490			85355311	317807285	153688634	94843554												167.5	968257003	1135493988	1234814513	1055402513	1206931040	928756882	1474024539	918312136	1647729513	1636988949	1510671688	2065563597	925803416	1631732796	1018505064	321078636	2437492090	1084949244	770013138	335691126
			168.5	47208804	29823878	36909553			76074760	321201806	153144147	91843031												168.5	968706697	1154470392	1227460678	1046122952	1183904496	902658025	1472607889	907532856	1609570836	1623311515	1508081692	1994828660	923284343	1624419857	1015081537	341302344	2419802600	1071730434	765795997	330241914
			169.5	45063186	27380024	41377921			67785259	318661591	152564949	88622475												169.5	970049872	1175655044	1220507635	1038285385	1160342648	876697423	1472452645	896980106	1572710205	1609169219	1506501969	1925841384	921828594	1611764700	1010195932	363869157	2396855410	1056002580	761894102	323805459
			170.5	42960409	24955614	45032558			60447889	311561018	151843465	85548310												170.5	972165771	1199320381	1213880942	1031939792	1136444221	851042390	1473691807	886713745	1536972962	1594400158	1505779762	1858985531	921561977	1593909493	1003723049	388812646	2369041007	1037865158	758274181	316781279
			171.5	40913777	22594260	47648509			54025446	301595336	150868932	83161987												171.5	974930922	1225785504	1207487318	1027119348	1112418115	825836850	1476440694	876769814	1502157987	1578857583	1505740994	1794622373	922601729	1571110790	995587536	416068959	2336828899	1017486251	754906622	309514289
			172.5	38941870	20339764	49102040			48485738	290442796	149537120	82278802												172.5	978219592	1255416134	1201215264	1023837959	1088476829	801201115	1480788672	867159974	1468051895	1562416509	1506187311	1733082393	925048081	1543732194	985766928	445446369	2300755057	995105773	751766037	302283321
			173.5	37068261	18233110	49380305			43806730	279500045	147760053	84014032												173.5	981904052	1288613126	1194936799	1022086956	1064830064	777232432	1486790877	857872670	1434442561	1544979858	1506894435	1674657490	928977951	1512231399	974292656	476597210	2261406360	971032036	748831668	295298746
			174.5	35321556	16310619	48572310			39983519	269722704	145475416	89605984												174.5	985854818	1325783530	1188510257	1021831075	1041678173	754006187	1494460339	848875781	1401131582	1526483687	1507612418	1619594401	934440580	1477142196	961248867	508996788	2219402734	945631824	746087668	288706544
			175.5	33736084	14603257	46845383			37036067	261566881	142655130	99949661												175.5	989941005	1367288654	1181784060	1023003932	1019205207	731577630	1503760923	840120434	1367945306	1506901099	1508068226	1568089879	941454822	1439052596	946768979	541934706	2175377878	919314951	743523274	282596352
			176.5	32353636	13136962	44414009			35015630	255009565	139312178	114935654												176.5	994030941	1413365879	1174601296	1025503300	997571406	709983944	1514601557	831545540	1334744072	1486244504	1507970878	1520287909	950007738	1398580690	931030017	574524187	2129959634	892514951	741132896	277011385
			177.5	31226755	11933868	41508172			34007041	249625608	135504150	132928236												177.5	997993113	1464025426	1166804870	1029186540	976905244	689246534	1526832166	823082635	1301429329	1464566041	1507019075	1476279049	960054152	1356350060	914244887	605733819	2083751121	865667943	738916091	271958716
			178.5	30424093	11014217	38346790			34123831	244706483	131331340	150804986												178.5	1001697499	1518929870	1158242992	1033866644	957295319	669373369	1540241722	814660581	1267948367	1441956070	1504910971	1436101766	971516866	1312966615	896652872	634443632	2037313679	839191788	736877444	267418921
			179.5	30038396	10398829	35119403			35494005	239410880	126926964	164749255												179.5	1005017300	1577272114	1148774717	1039309395	938782747	650361264	1554558714	806209794	1234296466	1418539841	1501355482	1399745498	984287321	1268998443	878508787	659523539	1991152533	813467449	735026327	263354527
			180.5	30197447	10111938	31976838			38236214	232934121	122437751	171525657												180.5	1007830997	1637674957	1138275260	1045232165	921354884	632197996	1569454264	797665703	1200516400	1394472540	1496084303	1367155091	998226549	1224959924	860071310	679927553	1945705845	788824023	733376519	259717066
			181.5	31077874	10184255	29029914			42428793	224673817	117995394	169616151												181.5	1010024658	1698139969	1126640820	1051304893	904941461	614864182	1584547970	788971331	1166695377	1369933038	1488863689	1338236210	1013166362	1181300785	841591124	694792806	1901337566	765528344	731945694	256452740
			182.5	32920778	10656040	26354534			48076830	214360458	113683106	159645930												182.5	1011494358	1756072510	1113792685	1057153707	889414155	598334867	1599416402	780078924	1132959660	1345116758	1479505045	1312861350	1028910798	1138400298	823299511	703529505	1858334195	743779459	730754759	253506825
			183.5	36046635	11579932	24001607			55084228	202121377	109505850	143951701												183.5	1012148535	1808401613	1099680420	1062367561	874590502	582580816	1613604024	770950727	1099467267	1320228083	1467873441	1290876101	1045237870	1096566261	805398077	705887546	1816905279	723707760	729827045	250827022
			184.5	40864914	13023156	22010750			63237753	188459147	105375578	125613206												184.5	1011910144	1851798160	1084283981	1066508071	860242656	567569511	1626636138	761559035	1066399281	1295472765	1453893390	1272105386	1061901769	1056038104	788050211	701988175	1777187273	705378107	729187369	248365944
			185.5	47871591	15068513	20426908			72208167	174148036	101121473	107466187												185.5	1010718417	1882974646	1067614688	1069122513	846110968	553265890	1638033313	751885729	1033950384	1271050704	1437551440	1256359472	1078635616	1016993135	771374787	692314494	1739250180	688796054	728860969	246082947
			186.5	57626156	17813395	19318277			81570192	160076299	96528484	91483163												186.5	1008530121	1899029516	1049715015	1069759656	831921694	539632871	1647326606	741921528	1002319249	1247149462	1418895480	1243439605	1095154934	979554901	755442477	677661642	1703106307	673916162	728872338	243945466
			187.5	70699948	21365823	18791770			90839060	147077367	91396901	78622554												187.5	1005320206	1897784150	1030657244	1067987818	817407539	526631738	1654072854	731665138	971699415	1223938741	1398030903	1233143165	1111161936	943802620	740274883	659054479	1668720405	660651423	729243987	241929987
			188.5	87591068	25836434	18999295			99518020	135793182	85605710	69017985												188.5	1001081780	1878056060	1010541073	1063414227	802329194	514222440	1657869231	721122504	942271169	1201565991	1375114073	1225268305	1126350729	909780785	725846487	637645871	1636020500	648882955	729995163	240022780
			189.5	108608680	31325484	20126252			107149069	126598498	79158471	62302878												189.5	995825437	1839820001	989490334	1055704510	786495784	502363882	1658366338	710306257	914194823	1180153230	1350343709	1219618015	1140413431	877508205	712089249	614611034	1604908758	638469287	731140561	238220453
			190.5	133740543	37904467	22355619			113358929	119593034	72195385	57910074												190.5	989577956	1784228336	967648987	1044600984	769782092	491014268	1655279174	699235418	887605663	1159795051	1323950925	1216003602	1153047155	846985982	698899478	591052481	1575271832	629254774	732689070	236530382
			191.5	162529829	45592976	25808736			117893638	114648189	64967548	55273043												191.5	982380471	1713488169	945176638	1029938339	752140814	480131543	1648395472	687935368	862610635	1140557763	1296188707	1214247531	1163961699	818204117	686146489	567926498	1546990252	621076877	734642583	234971010
			192.5	193996012	54332969	30476130			120637652	111483536	57783232	53924762												192.5	974286209	1630619058	922243770	1011655405	733608585	469673975	1637581079	676438002	839286745	1122479545	1267321551	1214185586	1172887690	791146616	673682406	545996949	1519946527	613772182	736994927	233571971
			193.5	226635074	63964431	36162991			121616275	109747455	50945061	53523482												193.5	965357941	1539134831	899026938	989801903	714305321	459600879	1622782255	664781991	817681010	1105571461	1237615884	1215668272	1179584830	765795164	661352434	525816927	1494031745	607181182	739730946	232373898
			194.5	258522682	74208115	42476669			120982962	109083255	44697429	53839159												194.5	955665267	1442702086	875704118	964539452	694427148	449873487	1604024977	653013027	797811698	1089819190	1207331751	1218561388	1183849815	742131476	649004912	507734475	1469150584	601151908	742825782	231427738
			195.5	287521098	84661948	48873284			118994946	109172209	39196598	54725487												195.5	945281861	1344825371	852450393	936136531	674233913	440455929	1581411499	641183937	779670594	1075185307	1176716083	1222745665	1185523453	720138584	636500503	491916014	1445224704	595542566	746244387	230793259
			196.5	311561627	94817038	54759347			115981692	109753706	34505996	56091422												196.5	934282797	1248597090	829434127	904957632	654032741	431316279	1555114576	629354553	763225976	1061611971	1145997666	1228115412	1184496483	699801266	623719974	478380269	1422194604	590223329	749941309	230536447
			197.5	328948838	104096603	59621649			112310713	110627999	30611017	57877932												197.5	922742050	1156533092	806813700	871447303	634159423	422427595	1525369847	617591272	748426026	1049023898	1115383836	1234576093	1180713653	681105904	610570152	467036062	1400020070	585077460	753860768	230725443
			198.5	338620336	111916464	63145459			108354652	111648608	27443800	60041147												198.5	910730248	1070497418	784734895	836110236	614959379	413768900	1492466897	605966240	735202426	1037331500	1085058746	1242040856	1174175681	664039967	596987819	457718844	1378679398	580001910	757937065	231424782
			199.5	340302381	117760028	65283899			104462507	112710551	24909016	62541142												199.5	898312734	991705506	763328917	799488839	596769773	405326002	1456739541	594556160	723473935	1026434103	1055182987	1250426062	1164938883	648591325	582941480	450222632	1358167597	574907522	762095299	232687939
			200.5	334526287	121255274	66258250			100936703	113738543	22904804	65335178												200.5	885547983	920786411	742711052	762139908	579903960	397092106	1418555774	583440747	713149796	1016223182	1025894302	1259645967	1153112389	634747534	568431082	444325665	1338493814	569718940	766252432	234548485
			201.5	322505543	122238204	66491821			98016686	114677313	21336573	68374298												201.5	872486396	857881426	722979901	724612011	564639039	389068144	1378307804	572700868	704132872	1006585532	997309080	1269606819	1138853088	622495176	553485939	439809433	1319678207	564374320	770318654	237010626
			202.5	305907475	120787959	66499335			95868933	115484691	20124094	71602459												202.5	859169497	802758016	704217117	687425007	551206797	381262790	1336402462	562416455	696322445	997406346	969524347	1280200718	1122358593	611819318	538161210	436471541	1301748492	558824889	774199040	240040312
			203.5	286575411	117223777	66763560			94582814	116127289	19203627	74957560												203.5	845629526	754922334	686487575	651052863	539787960	373692133	1293252213	552664274	689616649	988572141	942619987	1291299689	1103858684	602703088	522533338	434133300	1284736401	553034410	777795449	243558442
			204.5	266262118	112062176	67629960			94171492	116578211	18527099	78373793												204.5	831889438	713719124	669839877	615910538	530509393	366379020	1249266905	543515646	683914533	979973494	916660970	1302750496	1083605812	595127358	506694888	432643062	1268674204	546978570	781008614	247437766
			205.5	246423563	105941843	69241223			94577068	116816200	18059962	81784824												205.5	817963294	678413139	654307102	582345317	523443667	359352080	1204846364	535034223	679117782	971507554	891699410	1314370747	1061865272	589070471	490749211	431876246	1253591485	540644318	783740355	251504836
			206.5	228099994	99530936	71520901			95679238	116825698	17778810	85127238												206.5	803857021	648250492	639907745	550632551	518610402	352644496	1160373851	527273899	675132097	963080267	867776335	1325946823	1038905683	584507976	474805290	431732835	1239512267	534029151	785895845	255547728
			207.5	211887133	93434742	74202887			97306849	116597401	17669328	88343791												207.5	789569515	622501307	626646756	520975476	515978792	346292572	1116210446	520276956	671868294	954608302	844923091	1337234082	1014990305	581412281	458973063	432132999	1226452582	527140349	787385838	259329367
			208.5	197981055	88120159	76894128			99251785	116129008	17724792	91386018												208.5	775094048	600486628	614516631	493508473	515470830	340334175	1072690332	514072503	669243136	946020602	823162356	1347959632	990369668	579752177	443359430	433011343	1214418516	519994149	788128803	262605272
			209.5	186269802	83868218	79153135			101284602	115425947	17945174	94215898												209.5	760419920	581593212	603498534	468303020	516964902	334807123	1030117024	508675282	667179939	937259562	802508773	1357827788	965275777	579492176	428065064	434310266	1203404751	512614847	788052853	265143665
			210.5	176443315	80758879	80566866			103171183	114501892	18336774	96806441												210.5	745534288	565279648	593563391	445375509	520299566	329747606	988760520	504084866	665608980	928281770	782969238	1366528029	939918066	580591612	413182053	435972873	1193393557	505033810	787097429	266745320
			211.5	168098336	78685849	80812349			104689522	113378984	18912304	99141180												211.5	730424102	551076806	584672970	424696112	525277486	325188698	948855386	500285314	664467734	919058323	764542909	1373745090	914481085	583003502	398792352	437935932	1184354208	497288381	785214660	267260521
			212.5	160823267	77394697	79695222			105645543	112087660	19691312	101212750												212.5	715078040	538584905	576780928	406197986	531669614	321159018	910599749	497245275	663700960	909574688	747221009	1379170501	889123774	586673158	384966950	440123413	1176242743	489420682	782370353	266600916
			213.5	154256438	76535454	77163420			105886744	110666074	20700867	103020815												213.5	699488370	527468855	569833823	389786231	539219779	317681593	874155176	494918564	663260657	899830143	730986501	1382514764	863980115	591536613	371765647	442441179	1169002015	481476296	778544595	264744944
			214.5	148117985	75720844	73298992			105312456	109159123	21976367	104569650												214.5	683652618	517452943	563772105	375346146	547649882	314772945	839647377	493245207	663105895	889836796	715813727	1383519225	839160838	597518920	359237298	444773403	1162561950	473502845	773731932	261736529
			215.5	142219720	74582293	68293836			103879717	107617124	23562354	105865722												215.5	667574969	508315460	558531083	362750501	556665875	312442418	807167661	492152917	663202536	879618256	701668074	1381966691	814755877	604532431	347420388	446981214	1156839975	465548489	767941150	257677801
			216.5	136459201	72817359	62416118			101604156	106094229	25513179	106915551												216.5	651267314	499883585	554041893	351865669	565964632	310691750	776775052	491558987	663522841	869207976	688505754	1377689970	790837255	612475227	336343817	448903969	1151741574	457660369	761194666	252717311
			217.5	130804297	70223815	55973669			98555804	104646680	27893308	107724056												217.5	634749881	492028589	550232449	342556563	575241705	309514886	748498960	491372521	664044963	858647374	676273746	1370577699	767462104	621229837	326027765	450363336	1147160967	449883051	753527562	247035692
			218.5	125273600	66717413	49279449			94850382	103331007	30777088	108293523												218.5	618051425	484661313	547028399	334690433	584199839	308898010	722342280	491496953	664752332	847983775	664909966	1360577098	744675606	630662462	316484558	451170131	1142981913	442257027	744986325	240830701
			219.5	119916610	62332451	42622695			90637151	102202294	34247729	108623230												219.5	601208960	477727823	544354087	328139621	592557973	308819782	698284797	491832758	665632900	837268276	654343681	1347693600	722513651	640622870	307719461	451133561	1139078684	434817337	735627339	234303324
			220.5	114796276	57206574	36247864			86084826	101312577	38395297	108709684												220.5	584267053	471205137	542133508	322783406	600060312	309251752	676286775	492280249	666678256	826553607	644496206	1331987612	701005124	650945142	299731336	450072257	1135317253	427592383	725515203	227646140
			221.5	109975209	51553450	30342198			81367199	100709467	43313549	108547373												221.5	567276747	465096900	540291257	318509102	606484973	310158930	656292607	492742365	667882594	815892074	635281887	1313568887	680173733	661449382	292513162	447826212	1131556753	420603006	714720933	221034593
			222.5	105505992	45628592	25031585			76650015	100435009	49095483	108129900												222.5	550294168	459428963	538753463	315212557	611651625	311500486	638234432	493127329	669241526	805333640	626609371	1292589200	660039391	671944457	286052384	444268621	1127651267	413861880	703320135	214621323
			223.5	101425382	39694218	20383514			72080316	100524806	55827615	107451332												223.5	533378917	454244822	537448698	312798189	615427567	313230553	622035597	493351057	670750730	794924227	618383132	1269234066	640619159	682231736	280331123	439316527	1123451982	407373262	691391196	208533294
			224.5	97751813	33988552	16415304			67778985	101007352	63583069	106507610												224.5	516592351	449600919	536308834	311178698	617731738	315299112	607613918	493339235	672404457	784704272	610505237	1243714247	621927807	692109711	275326252	432939277	1118809734	401133130	679013565	202871225
			225.5	94485462	28703433	13105528			63836669	101903549	72413772	105297888												225.5	499995847	445561853	535269851	310274538	618536267	317652939	594884642	493028965	674193895	774707580	602877293	1216257677	603978061	701379283	271009400	425163979	1113577909	395129704	666266165	197710727
			226.5	91610086	23972095	10406573			60312849	103226318	82342158	103825692												226.5	483649157	442195552	534272553	310013258	617865374	320236594	583763075	492369918	676105435	764960494	595402522	1187102302	586780600	709849410	267346900	416077430	1107615666	389344319	653225987	193104519
			227.5	89095946	19866872	8256598			57237443	104980218	93352981	102099799												227.5	467608921	439568523	533263192	310328754	615791596	322993416	574166828	491324965	678118898	755481399	587987906	1156490108	570343887	717342764	264299758	405824353	1100791368	383752601	639966885	189085198
			228.5	86903228	16404993	6589651			54614193	107161008	105385920	100134836												228.5	451927417	437741269	532193966	311160501	612429547	325866534	566017657	489870271	680205782	746280539	580546314	1124662466	554673881	723700991	261823686	394602107	1092986091	378325884	626558597	185668148
			229.5	84985536	13559689	5343230			52425084	109755043	118329790	97951550												229.5	436651574	436764029	531023374	312452779	607927621	328799832	559242864	487994877	682327649	737360150	572998544	1091856716	539773703	728789207	259869249	382652355	1084097054	373032764	613065996	182854286
			230.5	83293147	11273656	4463064			50635129	112738471	132019142	95576809												230.5	421822275	436672965	529716414	314153946	602458191	331738892	553776256	485699824	684434753	728714865	565275197	1058303816	525643276	732499404	258382179	370250387	1074040788	367840703	599548566	180632477
			231.5	81775849	9472353	3905269			49197049	116076187	146233994	93043357												231.5	407473954	437486972	528244601	316215749	596206977	334631864	549558659	482996884	686465046	720332378	557318308	1024226812	512278995	734752509	257303880	357692890	1062755856	362717585	586060101	178981509
			232.5	80385277	8075355	3636249			48055544	119720549	160703260	90389386												232.5	393634450	439205243	526585794	318592693	589362305	337430251	546537977	479906996	688343717	712194309	549082678	989839838	499673425	735499005	256572157	345284919	1050204970	357633134	572648585	177871649
			233.5	79076713	7004844	3630850			47151026	123609933	175112183	87657992												233.5	380325106	441805770	524723836	321241487	582104954	340089608	544668807	476458501	689983369	704277238	540536832	955347406	487815058	734718087	256122164	333326701	1036376351	352560114	559356258	177265790
			234.5	77810375	6191063	3869289			46422778	127667217	189113754	84896552												234.5	367561063	445244877	522647988	324120550	574599211	342570115	543911637	472685282	691284982	696553861	531663586	920943772	476688126	732415510	255887560	322100692	1021284245	347475259	546219807	177120271
			235.5	76552250	5575068	4333423			45811580	131798400	202343704	82156069												235.5	355351700	449457921	520352192	327189606	566985640	344837042	544231624	468624913	692139713	688994221	522460188	886812264	466272465	728620362	255801838	311859067	1004968540	342359894	533270681	177385470
			236.5	75274524	5109410	5002893			45261859	135891598	214438290	79490465												236.5	343701186	454361166	517834157	330409344	559375905	346861064	545597012	464316897	692431581	681566972	512938033	853124477	456543450	723381078	255799770	302811705	987493506	337200238	520535473	178006263
			237.5	73955680	4757436	5851675			44723406	139816728	225053700	76955831												237.5	332609097	459854851	515094315	333741173	551849820	348618460	547977209	459801071	692040974	674240637	503121966	820039377	447471986	716761071	255818916	295114627	968945700	331987405	508036361	178922457
			238.5	72580342	4491822	6845560			44152717	143426248	233885689	74609543												238.5	322071060	465827315	512134678	337147046	544454627	350091160	551340595	455116240	690848895	666984811	493049219	787702330	439024567	708834332	255801113	288858998	949431162	326717132	495791560	180069311
			239.5	71138928	4292835	7940977			43513946	146557336	240687872	72509179												239.5	312079398	472160001	508957640	340589382	537206354	351266673	555652112	450299054	688741730	659771291	482768018	756244160	431163404	699681347	255693871	284061058	929072049	321389277	483815788	181378232
			240.5	69627173	4146630	9085442			42779495	149035852	245287132	70711130												240.5	302623747	478733042	505564789	344031055	530092966	352137891	560870734	445383177	685616301	652575082	472335929	725780318	423846638	689385588	255451603	280653780	908002868	316007155	472120693	182777737
			241.5	68045601	4043758	10219694			41930235	150682373	247594799	69268802												241.5	293691638	485431048	501955782	347435476	523078942	352702776	566946908	440398711	681384887	645375273	461818024	696410260	417028649	678030778	255036631	278481535	886366516	310576765	460715264	184194746
			242.5	66398990	3977963	11281336			40955365	151320385	247612503	68230321												242.5	285269013	492148649	498127345	350766744	516110845	352963963	573820080	435371885	675979878	638155747	451284922	668217092	410660475	665699015	254419915	277299424	864310295	305105974	449606181	185556235
			243.5	64695896	3945266	12209510			39851933	150786526	245432108	67635719												243.5	277340698	498795322	494072464	353989868	509123439	352928277	581416430	430324964	669357731	630905719	440810808	641267536	404690360	652469770	253581479	276779116	841982075	299603718	438798124	186791260
			244.5	62948295	3943299	12949984			38624067	148942403	241229535	67513621												244.5	269890800	505299008	489779818	357071052	502045907	352606193	589646963	425276344	661501917	623620084	430471473	615612234	399064440	638419676	252510518	276522775	819526764	294079261	428294026	187833304
			245.5	61171400	3970835	13459893			37281957	145687224	235252819	67877582												245.5	262903051	511608138	485233495	359978030	494807788	352011257	598406072	420240808	652424636	616299574	420342464	591286379	393727579	623622983	251205209	276085900	797083185	288541562	418095276	188622855
			246.5	59383723	4027474	13711434			35840675	140970055	227805181	68722334												246.5	256361088	517691735	480413037	362680432	487344294	351159479	607570741	415229867	642167142	608950716	410497381	568310636	388624343	608152481	249672230	275008666	774781452	282998772	408201872	189110091
			247.5	57607435	4113429	13693990			34318896	134800312	219224311	70020303												247.5	250248684	523537461	475293806	365150184	479600750	350068728	617000482	410252187	630798645	601585610	401006366	546692315	383700110	592080712	247926045	272853729	752740882	277457867	398612544	189257487
			248.5	55869118	4229381	13414397			32737612	127254915	209859376	71718889												248.5	244549923	529147652	469847689	367361903	471536003	348758131	626538124	405314034	618413865	594221507	391934813	526426728	378902283	575481245	245987998	269246795	731068474	271924445	389324831	189042139
			249.5	54200950	4376383	12895399			31118907	118480656	200047554	73739037												249.5	239249337	534533588	464044105	369293287	463124690	347247503	636011518	400419722	605129400	586880236	383342315	507498662	374181558	558429856	243885258	263914950	709857911	266402658	380335146	188457602
			250.5	52642408	4555784	12172580			29484847	108690674	190092011	75975638												250.5	234332000	539708465	457851275	370925480	454358390	345556806	645236178	395572042	591079179	579587458	375281845	489883922	369493198	541005436	241649686	256717178	689189080	260895283	371638818	187515008
			251.5	51242497	4769171	11290304			27856547	98154573	180243323	78300176												251.5	229783586	544679676	451237695	372243391	445245689	343705658	654018835	390772641	576409312	572371797	367799168	473550873	364798234	523290531	239316650	247661980	669128017	255403898	363230131	186243320
			252.5	50062467	5018311	10297242			26253429	87182536	170686157	80565874												252.5	225590407	549441171	444173730	373235950	435811301	341712894	662161808	386022357	561272689	565263851	360932459	458461933	360064533	505371450	236923858	236908626	649727248	249929159	355102360	184688597
			253.5	49178867	5305098	9242087			24692690	76104697	161532666	82615286												253.5	221739416	553966666	436633260	373896305	426094391	339596186	669468063	381321495	545823656	558295116	354712117	444574989	355267643	487337901	234510211	224751065	631026421	244471133	347247816	182912228
			254.5	48686610	5631488	8169914			23188966	65247875	152823424	84289947												254.5	218218193	558204466	428595277	374221921	416146273	337371720	675746742	376670038	530213082	551496848	349160731	431844695	350391349	469282204	232114734	211586378	613053175	239029668	339657897	180988193
			255.5	48701456	5999434	7119501			21754192	54912290	144535862	85441356												255.5	215014915	562074522	420045351	374214596	406027697	335053940	680818927	372067813	514584062	544898905	344293178	420223635	345427894	451298115	229775577	197872341	595824170	233604782	332323154	178999493
			256.5	49361068	6410811	6121721			20397608	45351075	136599156	85942245												256.5	212118312	565468172	410976886	373880375	395805884	332655358	684523347	367514599	499068425	538528575	340116823	409663357	340377823	433479364	227529114	184080373	579346221	228197035	325233375	177033944
			257.5	50823419	6867330	5198960			19125900	36755020	128913608	85696930												257.5	209517607	568250719	401392102	373229356	385551516	330186416	686721748	363010197	483784157	532409448	336631783	400115241	335249448	415917996	225409131	170650730	563617469	222807867	318377681	175179613
			258.5	53261134	7370451	4365405			17943428	29244244	121371802	84649518												258.5	207202457	570266771	391302691	372275401	375335803	327655424	687303612	358554461	468833749	526560361	333831246	391531241	330057956	398702635	223446114	157955917	548628560	217439889	311744637	173520173
			259.5	56850248	7921278	3627951			16852516	22867407	113878554	82788920												259.5	205162874	571347951	380730107	371035740	365227789	325068549	686189986	354147308	454303433	520994438	331701806	383864479	324824200	381916773	221666631	146276405	534363784	212097107	305322384	172130458
			260.5	61752187	8520467	2987498			15853781	17607950	106366906	80149987												260.5	203389156	571322376	369705500	369530470	355291974	322429864	683336185	349788710	440263214	515718272	330223808	377069718	319573265	365637184	220092791	135790254	520802155	206785081	299098768	171072453
			261.5	68088574	9168110	2440388			14946459	13395838	98808130	76810555												261.5	201871805	570025109	358269282	367781979	345586337	319741446	678733220	345478670	426767556	510731284	329371693	371103712	314332879	349932540	218741808	126575799	507918406	201510994	293061492	170391916
			262.5	75909875	9863646	1979814			14128738	10122669	91214831	72884740												262.5	200601447	567308722	346470364	365814276	336160804	317003532	672407887	341217197	413856587	506025276	329114324	365925456	309131782	334862299	217625631	118624636	495683893	196283658	287198262	170115738
			263.5	85160854	10605756	1597077			13398050	7657801	83637408	68513289												263.5	199568762	563053082	334365112	363652263	327056179	314214710	664421500	337004287	401557653	501584216	329415311	361496335	303998153	320475897	216750667	111861090	484067408	191113432	281496936	170250119
			264.5	95648022	11392282	1282608			12751351	5863407	76155239	63852168												264.5	198764402	557173604	322016069	361320956	318303536	311372152	654867365	332839897	389887088	497384274	330233315	357780200	298958173	306812259	216117585	106164203	473035877	186012087	275945678	170779564
			265.5	107016124	12220161	1026756			12185352	4606934	68864641	59060707												265.5	198178927	549627328	309490516	358844677	309924052	308471884	643867157	328723942	378852058	493394122	331522358	354743357	294034815	293899633	215721201	101388828	462554984	180992601	270533091	171666691
			266.5	118741653	13085376	820334			11696727	3770186	61865908	54290617												266.5	197802742	540416440	296858932	356246241	301929244	305509069	631566397	324656283	368452374	489575498	333232132	352354504	289246907	281755713	215550467	97383457	452589680	176068916	265248357	172852833
			267.5	130150390	13982936	654953			11282278	3254958	55251522	49676918												267.5	197626042	529589071	284193428	353546159	294321554	302478318	618129304	320636744	358682197	485884039	335308337	350584605	284608502	270388026	215588541	94003543	443104631	171255662	260081349	174259433
			268.5	140462956	14906888	523205			10939074	2985745	49097053	45331494												268.5	197638765	517237449	271566217	350761898	287095230	299374002	603733284	316665128	349531567	482270365	337693035	349406708	280128552	259794533	215812972	91120097	434064572	166567856	255022741	175790239
			269.5	148867125	15850363	418716			10664562	2910379	43455556	41339548												269.5	197830566	503493687	259048167	347907212	280237439	296190562	588563342	312741246	340987719	478681380	340325059	348795733	275810893	249964392	216195977	88624061	425434602	162020604	250064091	177334332
			270.5	154609340	16805656	336115			10456657	2999549	38355546	37758854												270.5	198190789	488523653	246707491	344991585	273729532	292922811	572806670	308864953	333036178	475061756	343140476	348728204	271654483	240878837	216704839	86427390	417180415	157628804	245197912	178770028
			271.5	157091978	17764346	270959			10313810	3246087	33802052	34621365												271.5	198708463	472519472	234608613	342019809	267548410	289566218	556647635	305036199	325661619	471355558	346073107	349181959	267653870	232512116	217302408	84461874	409268483	153406872	240417715	179969630
			272.5	155959191	18717452	219623			10235067	3664625	29779916	31936575												272.5	199372308	455691245	222811215	338991733	261667911	286117159	540263354	301255078	318848521	467507933	349055133	350135821	263799826	224832461	217947711	82676664	401666191	149368486	235718041	180805009
			273.5	151154326	19655619	179188			10220111	4291912	26258387	29695921												273.5	200170760	438258569	211369504	335902187	256060172	282573135	523819974	297521880	312581610	463466823	352017763	351569250	260080098	217803029	218596670	81035255	394341933	145526377	231094465	181153822
			274.5	142936308	20569331	147321			10269303	5187681	23196116	27877591												274.5	201092003	420442373	200331674	332741124	250696903	278932952	507469738	293837158	306846136	459184609	354891992	353461974	256480220	211382815	219202914	79512453	387265181	141892150	226543582	180906136
			275.5	131850342	21449151	122180			10383703	6435535	20545880	26451170												275.5	202124024	402457508	189739578	329493958	245550535	275196852	491348862	290201779	301628007	454619642	357609422	355793598	252984343	205527498	219718682	78091639	380406525	138476150	222062975	179971040
			276.5	118657794	22285965	102314			10565100	8142975	18258572	25381762												276.5	203254680	384506384	179628589	326142117	240595207	271366593	475576197	286616982	296913798	449737569	360103144	358543218	249576034	200190218	220095792	76762482	373737697	135287363	217651161	178282757
			277.5	104238596	23071230	86588			10816029	10439334	16286262	24633339												277.5	204471775	366773886	170027625	322663795	235807575	267445483	460252623	283084434	292690670	444512433	362308678	361689025	246239020	195322287	220286677	75519110	367231574	132333365	213307529	175805695
			278.5	89484628	23797219	74118			11139775	13470249	14584281	24171265												278.5	205763155	349423624	160959324	319034873	231167419	263438365	445461089	279606277	288946232	438927458	364164928	365207925	242957845	190873831	220245443	74358715	360862180	129620298	209032255	172537852
			279.5	75203028	24457240	64218			11540374	17387365	13112459	23963986												279.5	207116807	332595530	152440345	315229986	226658058	259351551	431267193	276185165	285668348	432975533	365615155	369075171	239718427	186794377	219928957	73280519	354604678	127152882	204826210	168512090
			280.5	62044421	25045836	56355			12022601	22332428	11835653	23984015												280.5	208520972	316404706	144481765	311223682	222266575	255192713	417720189	272824296	282844925	426659334	366607923	373264034	236508501	183033402	219297901	72285011	348435364	124934445	200690868	163794935
			281.5	50464155	25558942	50118			12591936	28415773	10723776	24208341												281.5	209964263	300941378	137089544	306991641	217983862	250970745	404854322	269527438	280463696	419991126	367098005	377745508	233317951	179540850	218317803	71373392	342331666	122966976	196628191	158482789
			282.5	40716891	25994005	45189			13254505	35690501	9751494	24618399												282.5	211435789	286271773	130265047	302511877	213804521	246695581	392690360	266298929	278512007	412992226	367047205	382488069	230139028	176267639	216959979	70547164	336272155	121251190	192640530	152695732
			283.5	32878447	26350058	41324			14016995	44125165	8897736	25199734												283.5	212925278	272439735	124005585	297765892	209726623	242377999	381237252	263143679	276976616	405692183	366425083	387457503	226966459	173166166	215202379	69807812	330236564	119786591	188730518	146569345
			284.5	26884965	26627746	38336			14886523	53579279	8145123	25941486												284.5	214423202	259468864	118304975	292739703	205751375	238029403	370493810	260067150	275843526	398127705	365209541	392616805	223797461	170190820	213030287	69156559	324205828	118571549	184900967	140245273
			285.5	22578667	26829304	36084			15870462	63786976	7479397	26835760												285.5	215920900	247365011	113154078	287424716	201882702	233661600	360450359	257075321	275097841	390341401	363387265	397926162	220631670	167298499	210436860	68594146	318162142	117603364	181154775	133861397
			286.5	19751079	26958501	34462			16976208	74354249	6888896	27876955												286.5	217410697	236118948	108541321	281818389	198126792	229286570	351090298	254174643	274723660	382380379	360953975	403343036	217470992	164449141	207423461	68120650	312089040	116878323	177494840	127542572
			287.5	18177734	27020533	33394			18210875	84774023	6364084	29061082												287.5	218886011	225709087	104453178	275924658	194491609	224916249	342391537	251371975	274704006	374294785	357914501	408822338	214319404	161606244	203999773	67735313	305971498	116391762	173923985	121392835
			288.5	17641759	27021901	32827			19580932	94460806	5897160	30385102												288.5	220341453	216104112	100874613	269754115	190986406	220562317	334327785	248674502	275020791	366136326	354282647	414316700	211182701	158737373	200183673	67436386	299796051	116138101	170444897	115489836
			289.5	17946623	26970259	32729			21091745	102803102	5481745	31846286												289.5	221772917	207265467	97789457	263323919	187621255	216236007	326869680	246089651	275654820	357956853	350080865	419776853	208068227	155814634	196000865	67220984	293550941	116110890	167060073	109881991
			290.5	18920225	26874247	33085			22747058	109227823	5112620	33441611												290.5	223177647	199149611	95180734	256657458	184406605	211947933	319985753	243624975	276585825	349807033	345339722	425152086	204984582	152815078	191484262	67084961	287226265	116302837	163771789	104588526
			291.5	20413291	26743328	33896			24548401	113267622	4785537	35167187												291.5	224554290	191710009	93030923	249783785	181352879	207707941	313643240	241288045	277792534	341735170	340097193	430390798	201941331	149721041	186673141	67022802	280814145	116705836	160582076	99602298
			292.5	22295011	26587614	35179			26494440	114620220	4497068	37017724												292.5	225902928	184898844	91322151	242736846	178470113	203524993	307808737	239086315	279252760	333786196	334397778	435441108	198948725	146520361	181612097	67027539	274308890	117310999	157492707	94894922
			293.5	24448236	26417713	36966			28580304	113189235	4244497	38986042												293.5	227225084	178668437	90036322	235554557	175767651	199407070	302448739	237026986	280943522	326000856	328291489	440251525	196017441	143206484	176349829	67090708	267707162	118108688	154505207	90423554
			294.5	26765763	26244575	39307			30796920	109098815	4025747	41062638												294.5	228523698	172972382	89155184	228277763	173253872	195361112	297530043	235116867	282841175	318415086	321832715	444771646	193158359	139778427	170937810	67202334	261008117	119088552	151620857	86138490
			295.5	29148380	26079365	42266			33130405	102678982	3839335	43235316												295.5	229803068	167766419	88660328	220949132	170935977	191392973	293020068	233362221	284921557	311059601	315079011	448952863	190382362	136240592	165428888	67350967	254213529	120239583	148840721	81990713
			296.5	31504709	25933337	45929			35561564	94424105	3684346	45488899												296.5	231068770	163009055	88533131	213612037	168819803	187507416	288887082	231768621	287160139	303959666	308089847	452749064	187700187	132602442	159875891	67523767	247327867	121550178	146165674	77938580
			297.5	33752464	25817733	50402			38065577	84931852	3560434	47805048												297.5	232327518	158661976	88754651	206309465	166909679	183708122	285100371	230340797	289532175	297135046	300925341	456117290	185122317	128878026	154330280	67706638	240358339	123008221	143596434	73952987
			298.5	35820484	25743688	55814			40611926	74833314	3467838	50162200												298.5	233587001	154690265	89305467	199082999	165208308	179997726	281630351	229082497	292012848	290600103	293645028	459018350	182658905	125085395	148840916	67884428	233314876	124601180	141133599	70020568
			299.5	37650920	25722138	62326			43164634	64725852	3407408	52535645												299.5	234855665	151062470	90165492	191971907	163716669	176377869	278448647	227996346	294577406	284364032	286306685	461417349	180319753	121245911	143452988	68041168	226210053	126316222	138777682	66144752
			300.5	39200995	25763734	70127			45682871	55118675	3380661	54897766												300.5	236142453	147750538	91313746	185012360	162433947	172849266	275528142	227083718	297201270	278431188	278965251	463284137	178114309	117383486	138207134	68160377	219058948	128140342	136529151	62344764
			301.5	40443980	25878757	79445			48121947	46397709	3389831	57218433												301.5	237456499	144729658	92728128	178236800	161357463	169411793	272843008	226344619	299860133	272801505	271671861	464593653	176051701	113523794	133138792	68225401	211878933	130060511	134388454	58652907
			302.5	41369183	26077021	90550			50434713	38811989	3437943	59465573												302.5	238806769	141978028	94385175	171673476	160482623	166064579	270368733	225777590	302530029	267470956	264473021	465326168	174140790	109693465	128277790	68219793	204689397	132063822	132356051	55110639
			303.5	41980958	26367764	103757			52573318	32479697	3528891	61605897												303.5	240201668	139476581	96259837	165346127	159802877	162806110	268082141	225379618	305187369	262432050	257409940	465467411	172390229	105919322	123648169	68127712	197511408	134137648	130432435	51764062
			304.5	42296863	26759532	119438			54491250	27408960	3667518	63605759												304.5	241648597	137208681	98325280	159273833	159309678	159634334	265961406	225146073	307808955	257674346	250518023	465008597	170808524	102227666	119268230	67934334	190367325	136269794	128618139	48659473
			305.5	42345206	27260045	138022			56145561	23527051	3859697	65432132												305.5	243153481	135159816	100552726	153471002	158992460	156546773	263986078	225070665	310371958	253184956	243826528	463946350	169404083	98643658	115150781	67626254	183280354	138448640	126913749	45839514
			306.5	42162249	27876040	160005			57499102	20711707	4112405	67053640												306.5	244720267	133317291	102911366	147947490	158838619	153540635	262137107	225145423	312853881	248949034	237358401	462282530	168185243	95190787	111303556	67191866	176274087	140663258	125319893	43340367
			307.5	41789332	28613107	185954			58522618	18819540	4433774	68441608												307.5	246350414	131669953	105368331	142708825	158833517	150612922	260396874	225360699	315232486	244950242	231130257	460023988	167160259	91890470	107729749	66621700	169372018	142903517	123837231	41190210
			308.5	41270156	29475509	216515			59196508	17708356	4833118	69571075												308.5	248042376	130207928	107888762	137756525	158960504	147760538	258749220	225705196	317485714	241171175	225152521	457182253	166337249	88761758	104428653	65908710	162597058	145160142	122466434	39408982
			309.5	40648378	30465985	252412			59512087	17252102	5320915	70421692												309.5	249791111	128922400	110435976	133088476	159200962	144980387	257179485	226166026	319591598	237593758	219429701	453773156	165724082	85821165	101396331	65048485	155971072	147424735	121208150	38009312
			310.5	39965649	31585558	294458			59472233	17348731	5908725	70978476												310.5	251587615	127805425	112971741	128699363	159534388	142269471	255674538	226728791	321528164	234199596	213960775	449816428	165328202	83082605	98626308	64039387	149514439	149689759	120062968	36998335
			311.5	39260118	32833327	343549			59091303	17922270	6609044	71232346												311.5	253418530	126849773	115456658	124581119	159938518	139624974	254222809	227377688	323273364	230970285	208739686	445335266	165156385	80557425	96110238	62882607	143245672	151948465	119031378	36380043
			312.5	38565417	34206275	400672			58394333	18920801	7435049	71180421												312.5	255265825	126048811	117850659	120723393	160389489	137044338	252814314	228095647	324805007	227887686	203755913	440355883	165214412	78254524	93838514	61582122	137181084	154194767	118113711	36157792
			313.5	37910074	35699087	466897			57415556	20312067	8400249	70826051												313.5	257106588	125396418	120113605	117114002	160862057	134525331	251440673	228864487	326100739	224934156	198995107	434907059	165506691	76180529	91800826	60144578	131334530	156423080	117310098	36336597
			314.5	37317295	37303979	543378			56196345	22078088	9518006	70178579												314.5	258912951	124886917	122205973	113739376	161329875	132066097	250095114	229665097	327138061	222092745	194439765	429019696	166035787	74340019	89986617	58579087	125717222	158628103	116620401	36924925
			315.5	36805039	39010570	631348			54782775	24209764	10800935	69252855												315.5	260652171	124515040	124089616	110584964	161765820	129665206	248772467	230477639	327894389	219347362	190069936	422726384	166801924	72735784	88385462	56896950	120337623	160804570	116044168	37935748
			316.5	36386308	40805779	732120			53222982	26702062	12260186	68068527												316.5	262286876	124275902	125728571	107635614	162142387	127321675	247469138	231281767	328347188	216682906	185863927	416060988	167802427	71369082	86987354	55111330	115201414	162946973	115580565	39386697
			317.5	36069589	42673772	847079			51564551	29550031	13904610	66649166												317.5	263775516	124164987	127089883	104875911	162432131	125034993	246183066	232056866	328474150	214085372	181799003	409058257	169031168	70239906	85782898	53236875	110311546	165049273	115228330	41299243
			318.5	35859373	44595972	977687			49852130	32745688	15739865	65021281												318.5	265072985	124178136	128144412	102290470	162608167	122805118	244913661	232782298	328253449	211541932	177852074	401753452	170478014	69347229	84763425	51289316	105668344	167104615	114985717	43696866
			319.5	35756725	46551127	1125488			48125441	36275708	17767471	63213293												319.5	266131463	124311539	128867594	99864195	162644697	120632471	243661719	233437655	327664045	209040990	174000337	394182014	172128329	68689227	83921038	49285051	101269686	169105052	114850452	46602263
			320.5	35759846	48515458	1292113			46417812	40119799	19983913	61254526												320.5	266901420	124561711	129240114	97582485	162517578	118517914	242429313	234003026	326686054	206572219	170221877	386379245	173962566	68263472	83248591	47240739	97111226	171041319	114819690	50033671
			321.5	35864620	50462895	1479286			44755287	44249630	22379823	59174271												321.5	267332796	124925462	129248466	95431407	162204886	116462718	241219669	234459250	325301154	204126582	166496222	378380033	175955975	68067089	82739620	45172911	93186647	172902655	114889984	54000482
			322.5	36065111	52365393	1688836			43156322	48628242	24939349	57000985												322.5	267376314	125399847	128885356	93397833	161687479	114468514	240037007	234788175	323493029	201696334	162804825	370218595	178078481	68096880	82388240	43097615	89487955	174676698	115057254	58498380
			323.5	36354026	54193349	1922685			41632018	53209857	27639781	54761636												323.5	266984876	125982089	128149946	91469537	160949521	112537245	238886372	234972898	321247831	199275008	159131487	361928258	180294764	68349404	82189005	41030099	86005777	176349466	115316776	63504349
			324.5	36723106	55916112	2182821			40186801	57940061	30451494	52481223												324.5	266115013	126669486	127047902	89635268	159978954	110671098	237773438	234997993	318554643	196857394	155462710	353541262	182564551	68821027	82136758	38984553	82729672	177905441	115663166	68971976
			325.5	37163483	57502580	2471240			38819435	62756330	33338290	50182473												325.5	264728313	127459278	125591259	87884787	158767881	108872438	236704302	234849725	315405925	194439502	151787963	345088598	184843170	69507941	82226471	36973893	79648432	179327757	116090385	74827558
			326.5	37665967	58921876	2789836			37524243	67588912	36258151	47885691												326.5	262792782	128348491	123798083	86208891	157312856	107143734	235685251	234516229	311797930	192018519	148099877	336599866	187082333	70406150	82453078	35009615	76750370	180598498	116591744	80967592
			327.5	38221299	60144093	3140241			36292411	72362029	39164412	45608748												327.5	260284064	129333735	121691962	84599410	155615036	105487480	234722532	233987672	307731055	189592754	144394365	328103167	189231170	71511432	82811324	33101693	74023594	181699094	117159920	87258192
			328.5	38820347	61141078	3523595			35113279	76995420	42007322	43367180												328.5	257186474	130410978	119301333	83049190	153680199	103906122	233822102	233256372	303210138	187161582	140670647	319625013	191237461	72819286	83295609	31258537	71456251	182610818	117786986	93536932
			329.5	39454266	61887245	3940276			33975518	81406169	44735918	41174354												329.5	253493781	131575282	116658675	81552066	151518608	102401972	232989385	232316892	298244659	184725377	136931215	311190261	193049044	74324857	83899863	29486989	69036746	183315355	118464442	99617416
			330.5	40114624	62360362	4389587			32868154	85510811	47300106	39041675												330.5	249209708	132820500	113799608	80102812	149144718	100977144	232229026	231166095	292848858	182285442	133181709	302822070	194615318	76022860	84617429	27792375	66753931	183795425	119183256	105296665
			331.5	40793484	62542310	4869443			31781392	89227640	49652820	36978812												331.5	244348109	134138951	110761925	78697102	146576730	99633477	231544654	229803153	287041739	179843939	129430727	294541869	195888798	77907493	85440969	26178576	64597261	184035427	119933914	110365072
			332.5	41483463	62419748	5376107			30707228	92479163	51752115	34993912												332.5	238932824	135521065	107584601	77331446	143836011	98372477	230938667	228229530	280846977	177403815	125689574	286369349	196826619	79972353	86362392	24648136	62556926	184022081	120706475	114618346
			333.5	42177760	61984677	5904018			29639873	95194605	53563037	33093788												333.5	232997195	136955016	104306818	76003136	140946392	97195260	230412024	226448921	274292719	174968722	121971948	278322458	197391928	82210360	87372813	23202386	60623942	183745022	121490631	117870561
			334.5	42870160	61234850	6445765			28575989	97312372	55059143	31284084												334.5	226583274	138426348	100967044	74710178	137933390	96102506	229964081	224467150	267411278	172542944	118293581	270417417	197555079	84613690	88462525	21841584	58790229	183197321	122275772	119967136
			335.5	43555014	60174013	6992245			27514779	98782351	56223562	29569400												335.5	219740756	139917612	97602184	73451235	134823361	95094425	229592448	222292044	260238735	170131317	114671839	262668733	197294575	87173714	89621006	20565062	57048649	182375892	123051060	120796507
			336.5	44227207	58811956	7533012			26457969	99567959	57049515	27953386												336.5	212525678	141408033	94246844	72225559	131642662	94170733	229292898	219933269	252814459	167739155	111125302	255089230	196597694	89880966	90836953	19371369	55393035	181281771	123805500	120299211
			337.5	44882100	57164362	8056819			25409699	99647798	57540288	26438814												337.5	204998944	142873227	90932718	71032925	128416834	93330634	229059311	217402138	245180552	165372169	107673317	247690077	195460778	92725124	92098328	18258424	53818186	179920221	124528019	118473381
			338.5	45515471	55252450	8552296			24376377	99016848	57708660	25027627												338.5	197224745	144284994	87688109	69873577	125169852	92572821	228883686	214711403	237381243	163036395	104335558	240480824	193889160	95695011	93392448	17223648	52319857	178300684	125207547	115375942
			339.5	46123446	53102430	9008699			23366512	97687094	57575861	23720976												339.5	189268935	145611219	84537591	68748162	121923494	91895481	228756193	211875028	229462234	160738118	101131589	233469441	191896758	98778625	94706081	16264101	50894723	176436540	125833100	111119306
			340.5	46702420	50744782	9416651			22390553	95687546	57170173	22519255												340.5	181197435	146815915	81501802	67657675	118696839	91296314	228665299	208907939	221470032	158483790	98080446	226662362	189505351	101963182	96025572	15376597	49540336	174344705	126393861	105863844
			341.5	47248993	48213396	9768776			21460752	93063608	56525286	21422129												341.5	173074716	147859433	78597374	66603404	115505919	90772558	228597949	205825785	213451267	156279964	95200255	220064528	186743591	105235197	97336991	14557822	48255071	172045075	126879268	99806890
			342.5	47759896	45544598	10060148			20591045	89875818	55678574	20428565												342.5	164962437	148698878	75836975	65586878	112363544	90321025	228539813	202644685	205452030	154133208	92507878	213679443	183645812	108580570	98626288	13804425	47038064	169559829	127279098	93169425
			343.5	48231943	42776123	10288521			19796950	86197988	54669423	19536869												343.5	156918249	149288761	73229446	64609818	109279284	89938138	228475591	199380982	197517222	152050033	90018623	207509224	180250712	111984699	99879467	13113110	45889137	166912656	127583556	86181758
			344.5	48661986	39946057	10454292			19095451	82114821	53537729	18744721												344.5	148994826	149581900	70780025	63674093	106259609	89619981	228389378	196051008	189689956	150036810	87745985	201554664	176599980	115432608	101082774	12480713	44808728	164127904	127783356	79069606
			345.5	49046900	37091820	10560237			18504824	77719120	52322683	18049216												345.5	141239124	149530598	68490641	62781674	103308151	89362345	228265081	192670860	182011002	148099688	85701463	195815296	172736926	118909089	102222882	11904271	43797813	161229727	127869807	72041793
			346.5	49383580	34249206	10611062			18044352	73108705	51061869	17446905												346.5	133691878	149088081	66360238	61934595	100426078	89160782	228086875	189256194	174518294	146244511	83894421	190289469	168705204	122398840	103287081	11381084	42857821	158241256	127834900	65280532
			347.5	49668970	31451533	10612822			17733861	68383204	49790716	16933836												347.5	126387334	148210186	64385140	61134918	97612527	89010658	227839696	185822043	167246503	144476728	82332010	184974422	164547657	125886620	104263467	10908770	41990559	155183843	127671385	58934854
			348.5	49900118	28728934	10572310			17593041	63640853	48542250	16505596												348.5	119353195	146857249	62559427	60384696	94865085	88907203	227509754	182382650	160226689	142801298	81019143	179866373	160305347	129357387	105141119	10485316	41198125	152076411	127372850	53117385
			349.5	50074257	26107799	10496471			17640485	58975466	47347105	16157349												349.5	112610763	144996152	60875310	59685941	92180265	88845566	227085052	178951334	153486024	141222599	79958520	174960614	156016773	132796436	105910264	10109127	40482832	148934940	126933803	47904258
			350.5	50188903	23610395	10391908			17892484	54473720	46233670	15883883												350.5	106175243	142602400	59323496	59040594	89553965	88820859	226555893	175540377	147047589	139744328	79150691	170251602	151717309	136189514	106562425	9779072	39847125	145772129	126349737	43337691
			351.5	50241985	21254651	10264514			18361593	50212856	45228305	15679656												351.5	100056186	139662166	57893537	58450499	86981873	88828207	225915366	172160940	140930257	138369395	78594162	165733073	147438850	139522920	107090552	9494529	39293508	142597214	125617204	39430537
			352.5	50231976	19054115	10119253			19055096	46258889	44355500	15538851												352.5	94258020	136174131	56574156	57917378	84459820	88862782	225159782	168823002	135148637	137099828	78285519	161398142	143209648	142783577	107489115	9255435	38824464	139415986	124733877	36172048
			353.5	50158041	17018061	9960071			19973515	42665385	43637922	15455450												353.5	88780655	132151007	55353549	57442806	81984055	88919848	224289050	165535329	129713095	135936663	78219576	157239424	139054332	145959073	107754185	9062331	38442387	136230973	123698605	33534088
			354.5	50020175	15151733	9789930			21109354	39472816	43096292	15423321												354.5	83620122	127620581	54219648	57028192	79551447	88994784	223306973	162305458	124629833	134879848	78389531	153249142	134994059	149037666	107883472	8916417	38149509	133041781	122511463	31477140
			355.5	49819332	13456688	9610923			22446286	36708475	42749079	15436340												355.5	78769214	122626166	53160366	56674761	77159623	89083114	222221451	159139715	119901028	133928150	78787125	149419248	131046779	152008259	107876337	8819598	37947834	129845574	121173796	29955568
			356.5	49557528	11931228	9424443			23958955	34386902	42612053	15488539												356.5	74218122	117226322	52163809	56383535	74807035	89180526	221044562	156043239	115525020	133079065	79402797	145741531	127227582	154860329	107733774	8774543	37839074	126637665	119688251	28921756
			357.5	49237910	10570879	9231369			25613533	32510757	42697723	15574295												357.5	69955029	111493809	51218460	56155325	72492978	89282886	219792535	153020034	111496539	132328745	80225822	142207735	123549071	157583822	107458350	8784733	37824588	123412170	118058797	28328933
			358.5	48864789	9368903	9032244			27369053	31072033	43014765	15688564												358.5	65966659	105513728	50313332	55990714	70217562	89386251	218485575	150073030	107806975	131671943	81244444	138809659	120021759	160169005	107054133	8854513	37905324	120162710	116290735	28132602
			359.5	48443616	8316803	8827436			29179474	30053519	43567497	15827148												359.5	62238772	99380901	49438103	55890056	67981656	89486869	217147553	147204158	104444665	131101974	82445978	135539263	116654444	162606294	106526577	8989138	38081768	116883105	114390698	28290663
			360.5	47980909	7404816	8617257			30996311	29430410	44355470	15987008												360.5	58756593	93196602	48583227	55853468	65786808	89581179	215805558	144414431	101395219	130610708	83816903	132388757	113454546	164886037	105882393	9194809	38353889	113568041	112366627	28762409
			361.5	47484133	6622367	8402049			32771588	29171955	45373248	16166590												361.5	55505179	87064790	47740014	55880831	63635146	89665813	214489296	141704040	98641844	130188581	85342927	129350686	110428392	166998291	105129399	9478693	38721100	110213660	110227748	29506702
			362.5	46961520	5958476	8182237			34460831	29243075	46610385	16366169												362.5	52469716	81088090	46900704	55971796	61529282	89737580	213230361	139072442	96165691	129824657	87009038	126418002	107581441	168932570	104276360	9848930	39182212	106818070	107984512	30479684
			363.5	46421858	5402110	7958349			36025786	29605867	48051610	16588169												363.5	49635767	75363759	46058506	56125787	59472207	89793456	212061380	136518465	93946204	129506711	88799541	123584128	104918436	170677605	103332814	10314608	39735404	103381730	105648536	31632494
			364.5	45874238	4942474	7731015			37436622	30220955	49677200	16837439												364.5	46989451	69979920	45207634	56342022	57467189	89830575	211015044	134040400	91961472	129221361	90698083	120843004	102443494	172221107	102308899	10885709	40378191	99907712	103232515	32909436
			365.5	45327787	4569244	7500953			38673396	31048634	51463498	17121435												365.5	44517579	65012326	44343311	56619523	55517672	89846206	210123051	131636098	90188580	128954234	92687669	118189131	100160129	173549564	101215187	11573007	41107408	96401826	100750121	34247091
			366.5	44791393	4272738	7268943			39726713	32049825	53383528	17450277												366.5	42207741	60521867	43461770	56957142	53627188	89837739	209414988	129303067	88603953	128690181	94750688	115617589	98071223	174648088	100062519	12387926	41919194	92872610	98215881	35574743
			367.5	44273441	4044041	7035801			40597547	33186806	55407659	17836629												367.5	40048359	56552984	42560229	57353586	51799263	89802667	208917167	127038556	87183697	128413520	96868937	113124058	96178951	175500328	98861855	13342331	42808990	89331191	95645040	36816375
			368.5	43781567	3875074	6802350			41296352	34423763	57504272	18295370												368.5	38028707	53133069	41636855	57807447	50037338	89738566	208651474	124839642	85903926	128108321	99023667	110704814	94484674	176088474	97624141	14448256	43771547	85791021	93053405	37894263
			369.5	43322447	3758635	6569396			41841589	35727160	59640396	18843015												369.5	36138904	50272838	40690720	58317237	48344694	89643078	208634245	122703307	84741078	127758711	101195642	108356723	92988805	176393371	96360190	15717563	44800942	82267526	90457178	38733943
			370.5	42901633	3688395	6337710			42257908	37065972	61782280	19496873												370.5	34369887	47967601	39721735	58881420	46724380	89513894	208875218	120626503	83672216	127349208	103365225	106077223	91690676	176394762	95080586	17161523	45890607	78777665	87872768	39270039
			371.5	42523429	3658873	6108007			42574167	38411801	63895912	20273939												371.5	32713372	46199234	38730579	59498447	45179153	89348745	209376606	118606223	82675313	126865059	105512499	103864295	90588401	176071671	93795600	18790317	47033375	75339433	85316602	39452226
			372.5	42190822	3665398	5880940			42821504	39738903	65947453	21189545												372.5	31161806	44938671	37718625	60166794	43711421	89145385	210132333	116639549	81729509	126292586	107617407	101716426	89678750	175402934	92515125	20612472	48221526	71971338	82804920	39250444
			373.5	41905465	3704048	5657092			43031609	41024168	67903627	22255821												373.5	29708304	44148651	36687842	60884989	42323198	88901588	211127460	114723703	80815351	125619507	109659940	99632574	88957053	174367875	91248622	22634231	49446861	68691865	80353570	38658519
			374.5	41667695	3771584	5436971			43235286	42247046	69732058	23480042												374.5	28346595	43786489	35640711	61651639	41016064	88615145	212337864	112856081	79915005	124835251	111620348	97612118	88417123	172947122	90005073	24858864	50700775	65518960	77977800	37695484
			375.5	41476596	3865381	5221013			43461375	43389470	71401577	24862970												375.5	27070956	43806660	34580124	62465444	39791135	88283866	213730175	111034290	79012431	123931225	113479378	95654808	88051221	171123527	88792937	27285970	51974344	62469546	75692057	36404254
			376.5	41330093	3983359	5009579			43736000	44435762	72882523	26397308												376.5	25876158	44163034	33509292	63325209	38649042	87905588	215262013	109256166	78093534	122901042	115218547	93760718	87850047	168883164	87620103	29910761	53258430	59559097	73509784	34847677
			377.5	41225062	4123906	4802967			44082127	45372544	74147050	28066430												377.5	24757404	44810648	32431645	64229829	37589915	87478189	216882538	107519789	77146273	121740685	116820420	91930191	87802781	166216358	86493832	32723397	54543784	56801279	71443246	33102452
			378.5	41157455	4285816	4601407			44519337	46188649	75169450	29843507												378.5	23710281	45706983	31350743	65178272	36613382	86999603	218533317	105823494	76160733	120448620	118268905	90163792	87897149	163118679	85420684	35708382	55821160	54207671	69503353	31251738
			379.5	41122437	4468226	4405074			45063745	46875046	75926520	31691200												379.5	22730714	46812734	30270185	66169534	35718572	86467853	220149489	104165870	75129157	119025829	119549544	88462255	88119534	159591851	84406430	38844096	57081440	51787569	67699516	29377470
			380.5	41114519	4670547	4214091			45727966	47424762	76397967	33562014												380.5	21814921	48092158	29193535	67202578	34904124	85881074	221661226	102545756	74045945	117475776	120649785	86826436	88455112	155644500	83455938	42102479	58315745	49547871	66039524	27553426
			381.5	41127688	4892418	4028535			46521080	47832807	76566848	35399407												381.5	20959380	49513062	28124244	68276250	34168207	85237552	222995442	100962229	72907604	115804307	121559240	85257276	88888025	151292680	82573038	45448941	59515566	47493056	64529449	25839891
			382.5	41155534	5133649	3848444			47448503	48096098	76420065	37139692												382.5	20160796	51046529	27065587	69389177	33508542	84535763	224077698	99414587	71712667	114019473	122269898	83755755	89401571	146560130	81760367	48842516	60672879	45625229	63173580	24280445
			383.5	41191378	5394172	3673820			48511772	48213378	75948864	38714686												383.5	19416082	52666506	26020615	70539640	32922434	83774418	224834253	97902331	70461572	112131305	122776292	82322862	89978424	141478207	81019198	52236313	61780257	43944243	61974390	22901016
			384.5	41228384	5674001	3504639			49708194	48185122	75149349	40055023												384.5	18722332	54349311	24992105	71725432	32406806	82952508	225194183	96425140	69156516	110151524	123075614	80959561	90600857	136085484	80349258	55578268	62830977	42447872	60932540	21710973
			385.5	41259680	5973185	3340853			51030415	48013441	74022953	41093948												385.5	18076813	56073152	23982536	72943700	31958231	82069353	225091487	94982842	67801272	108093223	123167759	79666772	91250995	130427013	79748550	58812218	63819116	41132035	60046912	20705768
			386.5	41278470	6291770	3182393			52465917	47701962	72576844	41771352												386.5	17476951	57817701	22994061	74190775	31572982	81124649	224467107	93575386	66400992	105970512	123055305	78445347	91911055	124553268	79213187	61879277	64739634	39991051	59314683	19870473
			387.5	41278156	6629763	3029179			53996513	47255708	70824212	42037762												387.5	16920321	59563745	22028498	75462003	31247064	80118512	223270782	92202813	64961986	103798152	122743421	77296055	92563607	118518813	78737255	64719479	65588441	39017916	58731427	19183578
			388.5	41252446	6987092	2881119			55597916	46680955	68784386	41857959												388.5	16404650	61292951	21087330	76751573	30976267	79051526	221462643	90865219	63491498	101591186	122239710	76219575	93191822	112380775	78312715	67273646	66362456	38204584	58291247	18620518
			389.5	41195481	7363577	2738112			57239461	45985085	66482742	41213889												389.5	15927809	62987704	20171705	78052364	30756204	77924779	219014507	89562729	61997471	99364584	121553983	75216486	93779716	106197189	77929370	69485392	67059638	37542249	57986939	18156544
			390.5	41101946	7758891	2600058			58884066	45176433	63950375	40106581												390.5	15487817	64631049	19282457	79355810	30582364	76739896	215910800	88295465	60488314	97132909	120697979	74287269	94312395	100025314	77574896	71303189	67679013	37021616	57810177	17768788
			391.5	40967186	8172530	2466853			60488512	44264116	61223483	38556838												391.5	15082843	66206687	18420118	80651797	30450148	75499063	212149077	87063514	58972681	94910015	119685045	73432306	94776269	93920005	77234966	72682385	68220674	36633143	57751717	17437502
			392.5	40787313	8603787	2338397			62004121	43257877	58342498	36604575												392.5	14711204	67699023	17584951	81928605	30354925	74205048	207740111	85866904	57459255	92708792	118529777	72651888	95159266	87932243	76893463	73587061	68685771	36367271	57801618	17146578
			393.5	40559299	9051717	2214593			63377864	42167912	55350945	34306792												393.5	14371376	69093249	16776968	83172896	30292068	72861201	202707567	84705576	55956555	90540957	117247648	71946218	95451018	82107877	76532785	73991631	69076484	36214610	57949468	16883535
			394.5	40281053	9515117	2095353			64553931	41004714	52294102	31734321												394.5	14061992	70375432	15995971	84369767	30257001	71471458	197087260	83579368	54472758	88416889	115854627	71315421	95643020	76486652	76134255	73882084	69395981	36166100	58184618	16639163
			395.5	39951481	9992501	1980599			65475731	39778914	49217499	28967581												395.5	13781847	71532612	15241577	85502862	30245242	70040320	190926049	82487991	53015553	86345531	114366818	70759562	95728771	71101554	75678612	73256773	69648364	36213141	58496413	16406984
			396.5	39570515	10482084	1870266			66088271	38501136	46165364	26091725												396.5	13529903	72552887	14513253	86554559	30252444	68572831	184280409	81431018	51592004	84334325	112800109	70278647	95703880	65978471	75146578	72126719	69838607	36347683	58874409	16182665
			397.5	39139112	10981765	1764304			66340793	37181863	43179091	23191576												397.5	13305287	73425486	13810351	87506226	30274433	67074539	177214749	80407873	50208460	82389213	111169872	69872643	95566141	61136182	74519483	70515372	69972482	36562293	59308586	15963475
			398.5	38659230	11489121	1662681			66189533	35831314	40295841	20346818												398.5	13107298	74140827	13132132	88338540	30307244	65551451	169799556	79417827	48870473	80514672	109490690	69541489	95315575	56586621	73779918	68457845	70056484	36850191	59789534	15747818
			399.5	38133768	12001408	1565388			65600411	34459339	37547367	17627825												399.5	12935407	74690554	12477801	89031876	30347158	64009972	162109427	78459990	47582750	78713786	107776151	69285105	94954440	52335389	72912392	65999663	70097752	37205264	60308619	15534869
			400.5	37566471	12515558	1472442			64551457	33075327	34959137	15092475												400.5	12789254	75067565	11846530	89566744	30390731	62456845	154221090	77533318	46349130	76988356	106038680	69103406	94487200	48382443	71903962	63195071	70103980	37622057	60858122	15324304
			401.5	36961817	13028202	1383892			63034757	31688133	32549810	12784141												401.5	12668649	75266028	11237485	89924266	30434823	60899073	146211473	76636618	45172575	75339028	104289434	68996309	93920468	44722914	70744800	60105007	70083347	38095751	61431345	15116105
			402.5	36324877	13535683	1299822			61057741	30306023	30331092	10730937												402.5	12573571	75281388	10649842	90086682	30476622	59343848	138155885	75768552	44055194	73765441	102538243	68963739	93262909	41347987	69428677	56794845	70044433	38622124	62022681	14910438
			403.5	35661162	14034090	1220359			58643647	28936627	28307964	8946153												403.5	12504163	75110379	10082808	90037857	30513663	57798462	130126393	74927654	42998265	72266384	100793602	69005638	92525112	38245784	67953328	53332034	69996157	39197507	62627650	14707563
			404.5	34976457	14519294	1145679			55831087	27586922	26479234	7429703												404.5	12460727	74751035	9535631	89763780	30543843	56270231	122190405	74112344	42002292	70839959	99062699	69121959	91719432	35402218	66320683	49783743	69947705	39818733	63242900	14507788
			405.5	34276661	14986995	1076015			52672674	26263218	24838369	6170317												405.5	12443720	74202709	9007616	89253027	30565433	54766408	114409516	73320943	41067057	69483739	97351476	69312671	90859810	32801767	64536941	46214652	69908487	40483078	63866163	14311435
			406.5	33567631	15432780	1011670			49232777	24971163	23374507	5148176												406.5	12453746	73466101	8498131	88497179	30577077	53294105	106838633	72551690	40191686	68194918	95664719	69577748	89961559	30428149	62612495	42684971	69888088	41188209	64496180	14118822
			407.5	32855052	15852181	953017			45584537	23715762	22073570	4337682												407.5	12491548	72543306	8006610	87491156	30577794	51860215	99525362	71802768	39374722	66970454	94006158	69917162	89041141	28264887	60561694	39248787	69896242	41932127	65132590	13930253
			408.5	32144333	16240746	900520			41806361	22501404	20919393	3710109												408.5	12557996	71437856	7532556	86233485	30566969	50471342	92509684	71072318	38614200	65807198	92378587	70330864	88115915	26295754	58402463	35952789	69942813	42713112	65775785	13746014
			409.5	31440551	16594110	854736			37978131	21331900	19894776	3235908												409.5	12654078	70154788	7075544	84726451	30544336	49133735	85823868	70358464	37907721	64702002	90783974	70818768	87203880	24505109	56155785	32835400	70037786	43529677	66426738	13566367
			410.5	30748457	16908076	816333			34177423	20210531	18982418	2886552												410.5	12780884	68700706	6635215	82976162	30509963	47853235	79492616	69659333	37252527	63651815	89223577	71380721	86323406	22878128	53845089	29926337	70191278	44380517	67086807	13391551
			411.5	30072560	17178691	786091			30476014	19140099	18165672	2635871												411.5	12939590	67083850	6211274	80992485	30464216	46635221	73533401	68973073	36645573	62653762	87698052	72016478	85492948	21400945	51495552	27246553	70413553	45264470	67757519	13221782
			412.5	29417319	17402324	764920			26936917	18122988	17429116	2460863												412.5	13131444	65314157	5803483	78788896	30407736	45484575	67956955	68297876	36083598	61705200	86207546	72725658	84730764	20060725	49133357	24808548	70715050	46180478	68440345	13057249
			413.5	28787486	17575742	753862			23612140	17161218	16758929	2342080												413.5	13357740	63403315	5411656	76382212	30341395	44405653	62767887	67631992	35563184	60803762	84751788	73507708	84054621	18845674	46784938	22616974	71106416	47127552	69136469	12898119
			414.5	28188609	17696180	754093			20541280	16256515	16143092	2263638												414.5	13619801	61364801	5035651	73792240	30266254	43402257	57965370	66973747	35080817	59947386	83330157	74361851	83481500	17745016	44476248	20669475	71598544	48104743	69846561	12744536
			415.5	27627772	17761406	766929			17750998	15410370	15571440	2212985												415.5	13918948	59213899	4675357	71041349	30183520	42477626	53543882	66321559	34632941	59134327	81941745	75287037	83027293	16748936	42232064	18957692	72202616	49111116	70570555	12596620
			416.5	27114577	17769777	793816			15255318	14624099	15035602	2180508												416.5	14256475	56967697	4330692	68153974	30094497	41634430	49493961	65673947	34216002	58363158	80585409	76281883	82706500	15848507	40075378	17468364	72930131	50145721	71307453	12454471
			417.5	26662402	17720281	836322			13056654	13898903	14528853	2159061												417.5	14633614	54645055	4001588	65156090	30000533	40874767	45802947	65029543	33826493	57632761	79259811	77344615	82531916	15035615	38026869	16184454	73792938	51207576	72055149	12318167
			418.5	26289895	17612567	896119			11147387	13235921	14045920	2143494												418.5	15051501	52266549	3687984	62074645	29902973	40200171	42455694	64387099	33460985	56942304	77963449	78473004	82514322	14302878	36104483	15086256	74803241	52295646	72810287	12187768
			419.5	26022624	17446968	974954			9511809	12636278	13582769	2130205												419.5	15511138	49854389	3389816	58937006	29803113	39611620	39435225	63745494	33116157	56291222	76694689	79664305	82662162	13643573	34323133	14152429	75973584	53408821	73568156	12063317
			420.5	25894670	17224503	1074618			8128241	12101122	13136384	2116759												420.5	16013346	47432305	3107009	55770407	29702148	39109549	36723330	63103739	32788828	55679176	75451784	80915191	82981231	13051563	32694498	13360927	77316806	54545903	74322634	11944842
			421.5	25949848	16946863	1196897			6971131	11631663	12704568	2101570												421.5	16558724	45025414	2839468	52601431	29601137	38693865	34301094	62460974	32475966	55106022	74232899	82221699	83474353	12521246	31226946	12689806	78845960	55705582	75066176	11832356
			422.5	26242101	16616390	1343522			6012993	11229188	12285763	2083656												422.5	17147592	42660062	2587074	49455537	29500962	38363961	32149350	61816472	32174714	54571769	73036125	83579171	84141075	12047494	29925549	12117895	80574173	56886426	75789849	11725866
			423.5	26834485	16236033	1516100			5226070	10895075	11878894	2062455												423.5	17779944	40363646	2349672	46356638	29402302	38118733	30249058	61169634	31882395	54076537	71859502	84982212	84977378	11625617	28792191	11625318	82514461	58086858	76483426	11625370
			424.5	27796129	15809301	1716047			4583665	10630793	11483249	2037687												424.5	18455386	38164411	2127069	43326747	29305610	37956593	28581617	60519987	31596525	53620515	70701036	86424659	85975412	11251324	27825749	11193902	84679476	59305139	77135527	11530870
			425.5	29196649	15340191	1944504			4061097	10437884	11098375	2009264												425.5	19173075	36091225	1919030	40385688	29211096	37875486	27129105	59867180	31314816	53203918	69558721	87899554	87123268	10920693	27022332	10807436	87081181	60539350	77733800	11442369
			426.5	31097753	14833123	2202256			3636321	10317940	10724004	1977221												426.5	19931665	34173336	1725275	37550882	29118728	37872898	25874463	59210973	31035180	52826942	68430557	89399148	88404818	10630152	26375568	10451843	89730457	61787373	78265161	11359888
			427.5	33542247	14292851	2489642			3290234	10272558	10359992	1941679												427.5	20729235	32440097	1545476	34837199	29028229	37945872	24801626	58551236	30755733	52489731	67314575	90914919	89799622	10376451	25876917	10115236	92636634	63046867	78716055	11283470
			428.5	36541336	13724378	2806473			3006726	10303287	10006276	1902814												428.5	21563230	30920655	1379257	32256884	28939097	38091013	23895602	57887935	30474788	52192329	66208858	92437609	91282929	10156653	25515997	9787913	95806951	64315251	79072760	11213192
			429.5	40061826	13132869	3151949			2772547	10411555	9662844	1860841												429.5	22430401	29643612	1226196	29819545	28850620	38304505	23142520	57221128	30190856	51934652	65111567	93957296	92825803	9968116	25280929	9462271	99245955	65589680	79321697	11149184
			430.5	44015547	12523558	3524594			2577046	10598593	9329709	1815998												430.5	23326744	28636633	1085826	27532199	28761909	38582116	22529635	56550952	29902644	51716448	64020961	95463481	94395369	9808478	25158660	9132682	102954853	66867027	79449768	11091639
			431.5	48253642	11901658	3922192			2411835	10865339	9006891	1768545												431.5	24247450	27926015	957638	25399371	28671933	38919210	22045313	55877618	29609045	51537273	62935426	96945218	95955222	9675647	25135293	8795327	106930825	68143857	79444680	11040838
			432.5	52568266	11272282	4341760			2270431	11212334	8694412	1718750												432.5	25186861	27536198	841085	23423242	28579561	39310762	21678992	55201395	29309136	51396461	61853497	98391256	97465992	9567788	25196396	8448004	111166340	69416411	79295270	10997165
			433.5	56703410	10640360	4779527			2147903	11639620	8392278	1666893												433.5	26138439	27489224	735589	21603825	28483610	39751370	21421130	54522610	29002170	51293100	60773882	99790218	98886079	9483311	25327293	8089919	115648488	70680586	78991803	10961132
			434.5	60375148	10010573	5230950			2040551	12146619	8100481	1613257												434.5	27094746	27804151	640543	19939176	28382896	40235281	21263134	53841630	28687568	51226018	59695486	101130802	100172550	9420859	25513341	7721466	120358374	71931919	78526245	10933400
			435.5	63299725	9387287	5690762			1945627	12732029	7818993	1558126												435.5	28047451	28496424	555321	18425627	28276283	40756407	21197287	53158859	28364910	51193764	58617432	102401996	101282189	9379292	25740186	7344016	125270605	73165576	77892493	10914795
			436.5	65225997	8774511	6153041			1861101	13393709	7547763	1501785												436.5	28987350	29577211	479283	17058024	28162741	41308359	21216662	52474728	28033928	51194600	57539086	103593319	102172685	9357677	25994003	6959692	130352913	74376342	77086568	10906327
			437.5	65967243	8175850	6611324			1785476	14128585	7286719	1444513												437.5	29904419	31052738	411782	15829985	28041398	41884482	21315041	51789686	27694499	51226495	56460078	104695059	102803902	9355270	26261708	6571172	135565958	75558623	76106743	10909194
			438.5	65426870	7594481	7058749			1717639	14932560	7035763	1386585												438.5	30787895	32923628	352170	14734140	27911588	42477891	21486825	51104196	27346631	51287122	55380319	105698517	103139207	9371502	26531164	6181491	140863338	76706444	74953634	10924778
			439.5	63613112	7033135	7488220			1656761	15800446	6794777	1328269												439.5	31626394	35184281	299806	13762377	27772905	43081525	21726945	50418725	26990457	51373864	54300025	106596247	103146797	9405960	26791351	5793866	146191852	77813470	73630214	10954629
			440.5	60639686	6494090	7892612			1602210	16725919	6563621	1269821												440.5	32408062	37822332	254060	12906076	27625245	43688196	22030776	49733740	26626225	51483818	53219736	107382271	102800956	9458372	27032518	5411540	151492029	78873019	72141784	11000427
			441.5	56711938	5979178	8264983			1553498	17701499	6342136	1211487												441.5	33120762	40818209	214321	12156315	27468852	44290646	22394052	49049702	26254287	51613811	52140331	108052271	102083186	9528585	27246312	5037647	156698943	79878105	70495879	11063927
			442.5	52100810	5489793	8598816			1510242	18718560	6130146	1153502												442.5	33752305	44144838	180001	11504071	27304350	44881616	22812783	48367061	25875092	51760416	51063050	108603751	100983141	9616546	27425872	4675096	161743310	80821474	68702131	11146875
			443.5	47109278	5026913	8888259			1472136	19767371	5927456	1096083												443.5	34290712	47767515	150540	10940390	27132783	45453911	23283176	47686253	25489172	51919972	49989509	109036144	99499317	9722284	27565889	4326489	166552860	81695665	66772075	11250907
			444.5	42037105	4591129	9128370			1438935	20837180	5733862	1039435												444.5	34724512	51643994	125410	10456532	26955635	46000473	23801558	47007696	25097137	52088608	48921715	109350878	97639424	9845881	27662636	3994047	171053945	82493079	64718920	11377421
			445.5	37149702	4182672	9315358			1410442	21916323	5549144	983746												445.5	35043059	55724797	104116	10044098	26774863	46514453	24364307	46331787	24699661	52262276	47862084	109551384	95420433	9987454	27713951	3679576	175173342	83206064	62557287	11527429
			446.5	32655522	3801455	9446807			1386503	22992374	5373076	929187												446.5	35236877	59953765	86198	9695125	26592909	46989285	24967785	45658901	24297477	52436779	46813451	109643036	92868249	10147129	27719183	3384437	178840194	83827009	60302922	11701403
			447.5	28694352	3447103	9521870			1367000	24052326	5205421	875913												447.5	35297998	64268868	71236	9402162	26412717	47418760	25608279	44989386	23891365	52607809	45779079	109633040	90017041	10325017	27679101	3109551	181988006	84348458	57972392	11899114
			448.5	25336506	3118999	9541436			1351847	25082801	5045939	824061												448.5	35220302	68603257	58846	9158317	26237739	47797094	26281949	44323565	23482141	52770986	44762670	109530259	86908228	10521184	27595753	2855407	184556626	84763231	55582780	12119479
			449.5	22590982	2816320	9508242			1340995	26070290	4894384	773752												449.5	34999832	72886537	48684	8957293	26071942	48118997	26984778	43661734	23070656	52921894	43768361	109344984	83589171	10735629	27472297	2622096	186494120	85064558	53151369	12360441
			450.5	20419437	2538075	9426925			1334424	27001402	4750511	725088												450.5	34635064	77046247	40441	8793397	25919799	48379732	27712538	43004162	22657779	53056131	42800726	109088652	80111648	10968257	27312798	2409345	187758456	85246222	50695352	12618875
			451.5	18752518	2283143	9303992			1332146	27863132	4614070	678155												451.5	34127127	81009493	33844	8661534	25786283	48575166	28460760	42351088	22244394	53169342	41864759	108773533	76530166	11218846	27121992	2216571	188318907	85302704	48231548	12890559
			452.5	17505514	2050305	9147701			1334205	28643136	4484815	633025												452.5	33479947	84704684	28657	8557192	25676841	48701819	29224713	41702727	21831392	53257273	40965856	108412379	72900216	11487030	26905048	2042924	188157124	85229340	45776145	13170207
			453.5	16591248	1838278	8967818			1340678	29329989	4362501	589750												453.5	32700307	88063324	24673	8476415	25597366	48756900	29999398	41059266	21419665	53315805	40109783	108018063	69276552	11772265	26667305	1887350	187267799	85022466	43344473	13451577
			454.5	15929174	1645739	8775249			1351674	29913448	4246885	548371												454.5	31797808	91021775	21718	8415767	25554149	48738328	30779547	40420866	21010096	53341007	39302627	107603216	65711589	12073809	26414023	1748637	185658901	84679571	40950803	13727664
			455.5	15450619	1471355	8581531			1367335	30384676	4137730	508912												455.5	30784726	93522945	19645	8372288	25553818	48644751	31559638	39787663	20603557	53329166	38550740	107179863	62253993	12390696	26150144	1625471	183351456	84199428	38608194	13990970
			456.5	15100760	1313797	8398176			1387839	30736452	4034801	471386												456.5	29675758	95517817	18332	8343455	25603258	48475551	32333924	39159771	20200903	53276836	37860660	106759100	58947528	12721719	25880068	1516482	180378883	83582222	36328358	14233847
			457.5	14838257	1171765	8235906			1413400	30963334	3937873	435791												457.5	28487677	96966781	17682	8327132	25709507	48230834	33096463	38537280	19802968	53180871	37239010	106350788	55830207	13065410	25607475	1420284	176785923	82829653	34121581	14448899
			458.5	14633483	1043997	8103788			1444269	31061790	3846723	402117												458.5	27238885	97840682	17618	8321527	25879629	47911413	33841178	37920262	19410557	53038456	36692389	105963300	52933771	13420026	25335171	1335512	172627197	81945016	31996661	14629421
			459.5	14466173	929281	8008348			1480733	31030272	3761137	370340												459.5	25948893	98121574	18084	8325147	26120558	47518782	34561911	37308769	19024448	52847142	36227232	105603322	50283484	13783544	25064984	1260850	167965467	80933259	29960898	14769858
			460.5	14323047	826467	7952750			1523123	30869254	3680907	340430												460.5	24637748	97803132	19039	8336758	26438915	47055076	35252499	36702836	18645387	52604869	35849653	105275704	47898239	14153652	24797714	1195053	162869687	79801001	28020098	14866250
			461.5	14195726	734468	7936122			1571811	30581209	3605834	312346												461.5	23325433	96890707	20460	8355345	26840793	46523028	35906857	36102485	18274084	52309987	35565269	104983376	45790909	14527753	24533119	1136968	157412914	78556526	26178616	14916645
			462.5	14079095	652267	7953165			1627212	30170541	3535724	286043												462.5	22031268	95401023	22338	8380076	27331517	45925912	36519069	35507724	17911215	51961274	35379009	104727326	43968914	14902975	24269958	1085535	151670200	77209727	24439421	14921456
			463.5	13970106	578919	7994121			1689786	29643476	3470393	261467												463.5	20773330	93361547	24676	8410273	27915374	45267484	37083483	34918553	17557418	51557949	35294906	104506626	42434909	15276184	24006073	1039804	145716517	75772023	22804177	14883743
			464.5	13866953	513546	8045186			1760043	29007896	3409664	238560												464.5	19567951	90809526	27490	8445382	28595324	44551920	37594815	34334960	17213295	51099671	35315880	104318525	41187537	15644010	23738514	998926	139624835	74256233	21273343	14809405
			465.5	13768551	455345	8089391			1838542	28273157	3353368	217261												465.5	18429275	87790775	30806	8484950	29372703	43783743	38048251	33756931	16879409	50586551	35443521	104158577	40222173	16002874	23463684	962160	133464388	72676407	19846289	14707279
			466.5	13674207	403578	8107926			1925893	27449855	3301344	197503												466.5	17368938	84358235	34663	8528601	30246914	42967758	38439550	33184447	16556287	50019137	35677877	104020814	39531594	16349030	23177522	928860	127299216	71047635	18521411	14589137
			467.5	13583435	357572	8081785			2022761	26549582	3253438	179221												467.5	16395848	80570375	39109	8576023	31215138	42108977	38765141	32617489	16244422	49398414	36017246	103897954	39106512	16678612	22875684	898473	121186993	69385805	17296256	14469586
			468.5	13495850	316716	7993596			2129865	25584667	3209504	162344												468.5	15516097	76489500	44202	8626946	32272065	41212548	39022212	32056037	15944269	48725781	36457998	103781622	38935953	16987684	22553747	870533	115178187	67707353	16167650	14365864
			469.5	13411116	280458	7829411			2247981	24567905	3169405	146806												469.5	14732988	72180033	50011	8681134	33409668	40283691	39208791	31500078	15656255	48003039	36994430	103662596	39007434	17272301	22207391	844644	109315534	66028973	15131819	14297543
			470.5	13328915	248298	7580232			2377942	23512290	3133007	132537												470.5	14047173	67706831	56614	8738370	34617050	39327628	39323810	30949604	15380771	47232363	37618650	103531051	39306956	17528580	21832588	820482	103633837	64367325	14184511	14286115
			471.5	13248932	219789	7243077			2520638	22430757	3100188	119471												471.5	13456891	63133584	64100	8798451	35880358	38349524	39367156	30404615	15118185	46416278	38320530	103376809	39818810	17752762	21425760	797777	98160048	62738721	13321104	14354473
			472.5	13170855	194526	6821425			2677015	21335943	3070830	107544												472.5	12958278	58521375	72568	8861177	37182810	37354427	39339699	29865122	14868835	45557626	39087701	103189577	40525245	17941289	20983927	776311	92913604	61158822	12536717	14526267
			473.5	13094367	172148	6324979			2848072	20239964	3044822	96694												473.5	12545729	53927407	82128	8926345	38504827	36347222	39243302	29331152	14633038	44659531	39905631	102959176	41406030	18090877	20504816	755905	87906974	59642327	11826301	14825125
			474.5	13019146	152334	5768766			3034856	19154224	3022058	86867												474.5	12212294	49403958	92903	8993746	39824308	35332581	39080805	28802745	14411090	43725368	40757762	102675754	42437978	18198589	19986956	736416	83146369	58202688	11184729	15273733
			475.5	12944868	134793	5171705			3238457	18089252	3002442	78012												475.5	11950073	44997566	105023	9063157	41117022	34314925	38855993	28279959	14203270	42758717	41625736	102329977	43594502	18261901	19429730	717732	78632566	56851831	10606867	15892784
			476.5	12871204	119270	4554830			3459999	17054571	2985878	70084												476.5	11750596	40748456	118635	9134339	42357150	33298394	38573533	27762871	14009840	41763333	42489682	101913202	44845272	18278769	18833404	699761	74361798	55599913	10087645	16699804
			477.5	12797824	105534	3939400			3700627	16058606	2972280	63050												477.5	11605172	36690207	133895	9207035	43517941	32286819	38238892	27251581	13831053	40743096	43328591	101417626	46156040	18247683	18199129	682431	70326659	54455107	9622106	17707903
			478.5	12724393	93384	3345150			3961490	15108615	2961565	56883												478.5	11505189	32849654	150972	9280968	44572490	31283704	37858237	26746209	13667150	39701978	44120738	100836413	47488711	18167711	17528912	665686	66517004	53423423	9205459	18924510
			479.5	12650576	82637	2788853			4243728	14210664	2953654	51572												479.5	11442359	29246987	170047	9355835	45494588	30292211	37438314	26246900	13518366	38644000	44844178	100163797	48801692	18038536	16825564	649481	62920785	52508573	8833106	20350162
			480.5	12576039	73132	2283357			4548439	13369627	2948475	47116												480.5	11408907	25896036	191315	9431310	46259632	29315154	36986309	25753822	13384928	37573195	45477267	99395161	50050574	17860475	16092626	633779	59524822	51711875	8500678	21977470
			481.5	12500447	64728	1837130			4876659	12589208	2945958	43534												481.5	11397699	22804713	214982	9507042	46845542	28355001	36509706	25267169	13267063	36493568	45999213	98527096	51189131	17634483	15334283	618551	56315472	51032213	8204051	23790347
			482.5	12423468	57297	1454306			5229327	11871996	2946036	40860												482.5	11402324	19975557	241267	9582652	47233643	27413872	36016129	24787157	13164994	35409062	46390638	97557433	52170641	17362144	14555256	603775	53279200	50466034	7939358	25763621
			483.5	12344774	50727	1135135			5607248	11219534	2948648	39154												483.5	11417127	17406374	270399	9657737	47409473	26493548	35513187	24314024	13078940	34323524	46634113	96485261	52949468	17045647	13760686	589430	50403033	50007404	7702999	27863122
			484.5	12264043	44918	876719			6011051	10632404	2953734	38497												484.5	11437198	15090921	302621	9731867	47363455	25595488	35008314	23848032	13009122	33240677	46714672	95310917	53482829	16687738	12956016	575501	47674908	49648107	7491641	30046306
			485.5	12180961	39783	673894			6441150	10110324	2961238	38999												485.5	11458350	13019614	338184	9804586	47091408	24720838	34508624	23389458	12955754	32164087	46620255	94035958	53732660	16291672	12146863	561972	45083911	49377796	7302218	32263445
			486.5	12095224	35244	520127			6897693	9652253	2971106	40802												486.5	11477057	11180225	377350	9875415	46594858	23870454	34020769	22938598	12919050	31097143	46342087	92663118	53667441	15861134	11338893	548832	42620428	49184185	7131919	34459347
			487.5	12006543	31230	408324			7380518	9256500	2983286	44081												487.5	11490397	9558553	420386	9943851	45881113	23044921	33550811	22495755	12899215	30043035	45874961	91196242	53263871	15400164	10537703	536069	40276197	49053290	6978189	36575548
			488.5	11914644	27682	331491			7889107	8920826	2997728	49049												488.5	11495980	8139046	467568	10009372	44963113	22244574	33104117	22061243	12896442	29004736	45217420	89640209	52508249	14913067	9748707	523672	38044302	48969707	6838710	38552836
			489.5	11819277	24545	283207			8422542	8642560	3014383	55957												489.5	11491883	6905362	519175	10071436	43859038	21469523	32685269	21635373	12910913	27984984	44371822	88000833	51397456	14404312	8977027	511633	35919097	48916924	6711392	40333950
			490.5	11720220	21770	257916			8979469	8418687	3033205	65097												490.5	11476581	5840862	575489	10129486	42591703	20719677	32297999	21218449	12942786	26986277	43344291	86284760	49939435	13878440	8227405	499940	33896089	48877667	6594359	41866272
			491.5	11617282	19317	251065			9558061	8245949	3054147	76804												491.5	11448891	4929025	636792	10182951	41187758	19994767	31945144	20810764	12992193	26010862	42144555	84499345	48153120	13339961	7504125	488586	31971789	48834263	6485937	43104311
			492.5	11510318	17147	259115			10156006	8120929	3077163	91449												492.5	11407924	4153791	703363	10231254	39676756	19294372	31628627	20412584	13059228	25060729	40785671	82652531	46067785	12793265	6810944	477562	30143541	48769024	6384639	44011811
			493.5	11399230	15227	279466			10770487	8040121	3102208	109445												493.5	11353037	3499832	775473	10273809	38090115	18617941	31349462	20024146	13143940	24137617	39283652	80752709	43721842	12242529	6151050	466859	28409343	48664635	6289151	44563325
			494.5	11283989	13528	310344			11398194	7999999	3129238	131236												494.5	11283798	2952751	853388	10310033	36460041	17964816	31107778	19645644	13246321	23243005	37657014	78808588	41161161	11691647	5527030	456468	26767667	48504537	6198319	44745168
			495.5	11164641	12025	350653			12035339	7997069	3158206	157292												495.5	11199960	2499221	937359	10339343	34818479	17334257	30902864	19277217	13366292	22378126	35926249	76829057	38437012	11144163	4940853	446382	25217287	48273308	6111140	44555682
			496.5	11041329	10694	399845			12677696	8027916	3189068	188098												496.5	11101435	2127067	1027620	10361166	33196123	16725455	30733236	18918945	13503694	21543969	34113266	74823049	35603764	10603220	4393877	436593	23757123	47957007	6026748	44004850
			497.5	10914317	9515	457794			13320649	8089237	3221777	224145												497.5	10988275	1825305	1124389	10374945	31621557	16137561	30596711	18570831	13658268	20741289	32240798	72799413	32716499	10071529	3886861	427091	22386101	47543501	5944403	43113294
			498.5	10784010	8471	524688			13959262	8177867	3256287	265911												498.5	10860659	1584141	1227856	10380138	30120541	15569693	30490499	18232797	13829643	19970618	30331810	70766795	29828700	9551349	3419997	417870	21103039	47022738	5863488	41910779
			499.5	10650990	7545	600954			14588364	8290802	3292549	313842												499.5	10718877	1394935	1338186	10376230	28715486	15020961	30411306	17904671	14017321	19232277	28408939	68733520	26990142	9044486	2992951	408921	19906552	46386978	5783495	40434356
			500.5	10516049	6725	687189			15202644	8425203	3330516	368337												500.5	10563321	1250150	1455512	10362733	27425122	14490473	30355431	17586180	14220660	18526390	26493955	66707501	24245131	8552307	2604915	400238	18794985	45630959	5704028	38726288
			501.5	10380237	5998	784113			15796757	8578408	3370138	429719												501.5	10394475	1143275	1579930	10339197	26264348	13977354	30318883	17276944	14438857	17852898	24607299	64696144	21631156	8075768	2254662	391811	17766367	44752005	5624791	36831918
			502.5	10244903	5352	892536			16365435	8747929	3411363	498214												502.5	10212909	1068747	1711500	10305211	25244271	13480752	30297480	16976470	14670939	17211578	22767676	62706279	19178032	7615449	1940611	383635	16818391	43750066	5545594	34797612
			503.5	10111762	4779	1013330			16903600	8931451	3454140	573926												503.5	10019266	1021858	1850235	10260409	24372380	12999848	30286957	16684151	14915744	16602053	20991734	60744106	16907516	7171607	1660893	375701	15948411	42627681	5466348	32668893
			504.5	9982945	4270	1147411			17406475	9126821	3498416	656811												504.5	9814259	998664	1996106	10204476	23652841	12533865	30283063	16399265	15171914	16023813	19293833	58815148	14833397	6744230	1413411	368003	15153456	41389884	5387069	30488852
			505.5	9861077	3818	1295718			17869687	9332044	3544137	746657												505.5	9598660	995898	2149032	10137153	23086865	12082071	30281650	16120981	15437887	15476229	17685891	56924229	12961982	6333092	1195912	360533	14430263	40044036	5307882	28296890
			506.5	9749339	3416	1459204			18289356	9545272	3591249	843063												506.5	9373294	1010879	2308881	10058238	22673108	11643784	30278757	15848362	15711890	14958569	16177321	55075459	11292901	5937815	1006040	353285	13775313	38599603	5229027	26127814
			507.5	9651546	3058	1638819			18662170	9764788	3639696	945425												507.5	9139032	1041431	2475470	9967595	22408062	11218376	30270682	15580379	15991945	14470015	14775048	53272242	9820146	5557924	841396	346252	13184888	37067879	5150865	24011281
			508.5	9572213	2740	1835496			18985446	9989000	3689424	1052925												508.5	8896782	1085811	2648557	9865152	22286410	10805273	30254037	15315924	16275868	14009675	13483593	51517283	8533230	5192904	699587	339427	12655120	35461670	5073891	21971557
			509.5	9516619	2457	2050141			19257157	10216428	3740378	1164529												509.5	8647482	1142630	2827849	9750905	22301303	10403955	30225804	15053827	16561282	13576600	12305222	49812622	7418386	4842238	578266	332804	12182051	33794943	4998738	20027558
			510.5	9490853	2204	2283614			19475955	10445692	3792505	1278996												510.5	8392095	1210798	3012992	9624924	22444565	10013959	30183366	14792877	16845636	13169797	11240136	48159666	6459719	4505454	475174	326376	11761687	32082466	4926197	18193113
			511.5	9501837	1979	2536720			19641152	10675504	3845754	1394888												511.5	8131599	1289466	3203581	9487349	22706801	9634870	30124536	14531848	17126225	12788238	10286709	46559230	5640244	4182146	388164	320137	11390058	30339429	4857218	16477392
			512.5	9557327	1778	2810190			19752701	10904659	3900076	1510593												512.5	7866981	1377971	3399157	9338392	23077424	9266328	30047572	14269525	17400223	12430877	9441742	45011594	4942785	3871999	315225	314082	11063263	28581082	4792929	14885448
			513.5	9665861	1598	3104668			19811142	11132025	3955429	1624363												513.5	7599234	1475795	3599206	9178338	23544622	8908017	29951181	14004732	17664717	12096656	8700728	43516550	4350681	3574799	254496	308204	10777517	26822385	4734642	13418818
			514.5	9836665	1438	3420694			19817538	11356542	4011772	1734348												514.5	7329345	1582526	3803169	9007543	24095276	8559666	29834511	13736367	17916750	11784517	8058126	42073462	3848320	3290430	204279	302498	10529188	25077688	4683861	12076142
			515.5	10079492	1295	3758690			19773411	11577216	4069076	1838647												515.5	7058296	1697820	4010442	8826433	24714885	8221043	29697144	13463427	18153369	11493409	7507618	40681325	3421496	3018876	163037	296958	10314833	23360445	4642283	10853771
			516.5	10404390	1166	4118944			19680649	11793116	4127319	1935360												516.5	6787055	1821375	4220380	8635498	25387506	7891952	29539067	13185042	18371678	11222295	7042356	39338820	3057608	2760201	129400	291579	10131215	21682979	4611795	9746327
			517.5	10821389	1051	4501598			19541433	12003376	4186489	2022644												517.5	6516571	1952900	4432305	8435295	26095766	7572229	29360649	12900506	18568894	10970161	6655187	38044373	2745732	2514539	102153	286355	9975326	20056286	4594468	8747208
			518.5	11340111	949	4906631			19358152	12207198	4246592	2098774												518.5	6247773	2092095	4645508	8226438	26820964	7261733	29162603	12609302	18742400	10736018	6338848	36796206	2476594	2282069	80235	281281	9844392	18489895	4592533	7849030
			519.5	11969290	856	5333848			19133327	12403860	4307648	2162196												519.5	5981565	2238631	4859260	8009594	27543287	6960349	28945952	12311123	18889811	10518907	6086136	35592389	2242457	2063003	62726	276352	9735883	16991782	4608355	7043987
			520.5	12716220	774	5782870			18869548	12592719	4369700	2211581												520.5	5718825	2392129	5072818	7785483	28242154	6667977	28711981	12005896	19009020	10317906	5890045	34430890	2036982	1857559	48839	271564	9647506	15568326	4644389	6324153
			521.5	13586144	699	6253125			18569415	12773232	4432812	2245871												521.5	5460398	2552151	5285430	7554863	28896680	6384532	28462198	11693792	19098256	10132128	5743879	33309609	1855045	1665952	37901	266911	9577202	14224319	4703126	5681711
			522.5	14581599	633	6743838			18235500	12944967	4497081	2264320												522.5	5207103	2718186	5496345	7318532	29486251	6109936	28198285	11375238	19156127	9960725	5641335	32226423	1692557	1488378	29348	262389	9523135	12963013	4787024	5109125
			523.5	15701761	573	7254028			17870314	13107628	4562636	2266514												523.5	4959722	2889639	5704821	7077318	29991180	5844118	27922047	11050912	19181661	9802892	5576553	31179219	1546290	1325006	22708	257994	9483678	11786208	4898420	4599260
			524.5	16941817	518	7782504			17476292	13261080	4629645	2252394												524.5	4719007	3065827	5910134	6832068	30393401	5587007	27635372	10721746	19174329	9657862	5544159	30165914	1413712	1175981	17593	253721	9457399	10694363	5039437	4145466
			525.5	18292414	470	8327866			17055789	13405380	4698322	2222254												525.5	4485679	3245972	6111580	6583647	30677170	5338532	27340180	10388909	19134067	9524911	5539273	29184490	1292845	1041426	13683	249566	9443046	9686735	5211869	3741617
			526.5	19739246	426	8888506			16611084	13540813	4768934	2176730												526.5	4260424	3429203	6308492	6332929	30829700	5098617	27038381	10053788	19061279	9403358	5557510	28233005	1182146	921453	10718	245525	9439525	8761530	5417063	3382129
			527.5	21262810	387	9462614			16144396	13667931	4841805	2116782												527.5	4043898	3614552	6500237	6080785	30841710	4867181	26731836	9717968	18956832	9292560	5594966	27309610	1080403	816181	8490	241593	9445889	7916064	5655793	3061960
			528.5	22838393	351	10048187			15657896	13787593	4917328	2043654												528.5	3836728	3800962	6686229	5828083	30707825	4644131	26422312	9383199	18822029	9191915	5648195	26412565	986657	725761	6830	237768	9461314	7146926	5928133	2776587
			529.5	24436335	319	10643038			15153735	13901008	4995971	1958837												529.5	3639508	3987291	6865935	5575673	30426806	4429367	26111455	9051361	18658586	9100861	5714175	25540239	900139	650395	5608	234045	9485086	6450140	6233335	2521979
			530.5	26022576	290	11244810			14634056	14009768	5078283	1864012												530.5	3452808	4172320	7038873	5324389	30001587	4222775	25800757	8724429	18468579	9018871	5790277	24691125	820220	590374	4720	230421	9516588	5821317	6569720	2294565
			531.5	27559516	263	11850996			14101023	14115887	5164910	1761000												531.5	3277167	4354765	7204625	5075033	29439118	4024231	25491532	8404433	18254392	8945456	5874224	23863834	746373	546102	4085	226892	9555278	5255798	6934593	2091191
			532.5	29007173	239	12458952			13556824	14221808	5256597	1651697												532.5	3113099	4533289	7362831	4828378	28750019	3833597	25184895	8093411	18018656	8880161	5964057	23057101	678152	518129	3640	223454	9600684	4748777	7324177	1909082
			533.5	30324589	218	13065922			13003689	14330412	5354198	1538026												533.5	2961091	4706518	7513199	4585156	27948073	3650722	24881748	7793376	17764178	8822566	6058093	22269782	615163	507178	3339	220105	9652387	4295421	7733596	1745806
			534.5	31471453	198	13669061			12443891	14444990	5458691	1421871												534.5	2821604	4873060	7655499	4346057	27049587	3475442	24582772	7506273	17493868	8772279	6154898	21500851	557059	514166	3145	216842	9710012	3890956	8156886	1599233
			535.5	32409833	181	14265457			11879739	14569189	5571178	1305034												535.5	2695072	5031520	7789565	4111722	26072675	3307583	24288422	7233942	17210671	8728943	6253243	20749397	503522	540219	3031	213661	9773221	3530754	8587063	1467499
			536.5	33105936	165	14852164			11313573	14706924	5692896	1189188												536.5	2581897	5180521	7915294	3882741	25036493	3146957	23998929	6978084	16917489	8692225	6352087	20014617	454262	586676	2978	210559	9841700	3210389	9016240	1348978
			537.5	33531788	150	15426220			10747747	14862247	5825224	1075843												537.5	2482453	5318726	8032643	3659652	23960484	2993365	23714305	6740237	16617120	8661825	6450539	19295815	409006	655084	2970	207533	9915156	2925686	9435791	1242252
			538.5	33666703	137	15984683			10184605	15039177	5969686	966316												538.5	2397078	5444858	8141623	3442933	22863679	2846602	23434357	6521746	16312194	8637466	6547844	18592389	367501	747174	2998	204581	9993311	2672751	9836567	1146080
			539.5	33498459	125	16524657			9626464	15241485	6127953	861717												539.5	2326070	5557718	8242298	3233008	21764065	2706452	23158700	6323753	16005125	8618900	6643358	17903831	329505	864823	3054	201700	10075896	2447993	10209151	1059381
			540.5	33024079	114	17043315			9075583	15472454	6301840	762937												540.5	2269685	5656208	8334776	3030240	20678081	2572692	22886779	6147178	15698068	8605901	6736531	17229717	294791	1009998	3133	198887	10162649	2248133	10544154	981210
			541.5	32250148	104	17537936			8534133	15734596	6493309	670647												541.5	2228127	5739348	8419204	2834933	19620231	2445095	22617887	5992716	15392891	8598272	6826895	16569701	263140	1184680	3233	196140	10253306	2070202	10832522	910741
			542.5	31192642	95	18005921			8004175	16029370	6704453	585308												542.5	2201544	5806293	8495763	2647334	18602826	2323430	22351194	5860836	15091153	8595839	6914049	15923510	234345	1390772	3351	193456	10347606	1911532	11065863	847251
			543.5	29876265	87	18444827			7487628	16356895	6937488	507183												543.5	2190019	5856348	8564657	2467633	17635861	2207462	22085770	5751788	14794099	8598450	6997651	15290934	208208	1629990	3487	190833	10445284	1769749	11236758	790109
			544.5	28333333	79	18852384			6986252	16715691	7194737	436353												544.5	2193561	5888980	8626108	2295964	16727001	2096957	21820616	5665606	14502664	8605980	7077409	14671821	184539	1903734	3642	188268	10546070	1642749	11339051	738761
			545.5	26602271	72	19226519			6501619	17102464	7478601	372743												545.5	2212099	5903826	8680349	2132406	15881671	1991681	21554693	5602126	14217486	8618330	7153074	14066073	163158	2212957	3816	185760	10649689	1528683	11368104	692724
			546.5	24725841	66	19565374			6035104	17511968	7791538	316144												546.5	2245469	5900705	8727617	1976990	15103221	1891401	21286943	5561001	13938928	8635421	7224436	13473637	143892	2558021	4012	183306	10755860	1425931	11320993	651574
			547.5	22749186	60	19867322			5587868	17936953	8136019	266238												547.5	2293412	5879612	8768143	1829697	14393142	1795887	21016327	5541716	13667103	8657204	7291320	12894498	126577	2938555	4232	180904	10864293	1333085	11196640	614943
			548.5	20717857	55	20130982			5160853	18368222	8514495	222625												548.5	2355558	5840728	8802147	1690464	13751327	1704915	20741839	5543612	13401915	8683651	7353577	12328678	111057	3353325	4478	178552	10974690	1248923	10995876	582507
			549.5	18675915	51	20355227			4754779	18794815	8929339	184847												549.5	2431424	5784408	8829834	1559188	13176331	1618265	20462542	5565904	13143090	8714762	7411091	11776225	97184	3800120	4753	176249	11086748	1172389	10721421	553990
			550.5	16664242	46	20539191			4370143	19204313	9382797	152408												550.5	2520409	5711180	8851385	1435727	12665637	1535723	20177577	5607700	12890216	8750561	7463766	11237210	84817	4275658	5063	173992	11200154	1102575	10377792	529150
			551.5	14719140	42	20682279			4007231	19583253	9876922	124797												551.5	2621783	5621735	8866956	1319907	12215906	1457083	19886193	5668023	12642781	8791096	7511533	10711724	73824	4775533	5410	171780	11314587	1038696	9971136	507785
			552.5	12871286	39	20784159			3666122	19917660	10413512	101507												552.5	2734695	5516912	8876670	1211523	11823195	1382147	19587753	5745828	12400212	8836441	7554343	10199869	64081	5294201	5801	169610	11429721	980081	9508997	489722
			553.5	11145083	35	20844768			3346702	20193640	10994030	82047												553.5	2858162	5397686	8880620	1110346	11483157	1310724	19281754	5840018	12161905	8886692	7592167	9701756	55470	5825014	6241	167481	11545222	926151	9000037	474821
			554.5	9558396	32	20864301			3048684	20398022	11619536	65960												554.5	2991080	5265150	8878861	1016123	11191193	1242634	18967829	5949462	11927258	8941965	7624996	9217497	47884	6360306	6735	165392	11660749	876411	8453716	462967
			555.5	8122647	30	20843211			2771621	20518998	12290604	52835												555.5	3132226	5120497	8871415	928584	10942590	1177704	18645758	6073004	11695696	9002399	7652839	8747208	41220	6891539	7293	163341	11775959	830431	7879956	454077
			556.5	6843238	27	20782191			2514926	20546732	13007248	42314												556.5	3280267	4965000	8858267	847446	10732613	1115771	18315467	6209475	11466693	9068147	7675720	8290995	35385	7409491	7920	161326	11890502	787843	7288803	448091
			557.5	5720208	25	20682165			2277896	20473875	13768843	34116												557.5	3433772	4799996	8839369	772413	10556587	1056683	17977028	6357704	11239787	9139375	7693682	7848960	30290	7904505	8627	159347	12004027	748327	6690095	444974
			558.5	4749070	23	20544276			2059727	20295972	14574057	28039												558.5	3591228	4626859	8814640	703183	10409944	1000294	17630653	6516521	11014593	9216260	7706780	7421191	25857	8366769	9423	157400	12116179	711605	6093173	444716
			559.5	3921738	21	20369865			1859537	20011718	15420783	23986												559.5	3751056	4446985	8783970	639448	10288269	946470	17276693	6684763	10790809	9298981	7715085	7007759	22012	8786630	10318	155486	12226603	677434	5506619	447331
			560.5	3227488	19	20160455			1676386	19623047	16306087	21987												560.5	3911633	4261771	8747226	580900	10187318	895084	16915622	6861278	10568222	9387714	7718680	6608719	18688	9154925	11325	153603	12334946	645600	4938054	452856
			561.5	2653867	17	19917733			1509293	19135057	17226166	22219												561.5	4071316	4072595	8704252	527231	10103038	846020	16548029	7044928	10346707	9482631	7717661	6224106	15824	9463305	12456	151750	12440854	615915	4393984	461351
			562.5	2187529	16	19643530			1357251	18555756	18176316	25050												562.5	4228467	3880803	8654879	478137	10031582	799167	16174608	7234585	10126221	9583883	7712135	5853929	13367	9704553	13727	149925	12543979	588213	3879713	472898
			563.5	1814943	14	19339797			1219249	17895677	19150929	31071												563.5	4381481	3687689	8598926	433318	9969310	754425	15796137	7429137	9906802	9691601	7702219	5498174	11267	9872859	15152	148127	12643975	562345	3399302	487600
			564.5	1522969	13	19008588			1094279	17167364	20143498	41147												564.5	4528809	3494484	8536209	392483	9912802	711699	15413473	7627483	9688563	9805882	7688038	5156799	9480	9964055	16750	146355	12740506	538177	2955588	505580
			565.5	1299283	12	18652038			981350	16384779	21146652	56467												565.5	4668994	3302343	8466546	355348	9858864	670903	15027527	7828536	9471677	9926784	7669730	4829736	7969	9975786	18537	144608	12833239	515589	2550243	526979
			566.5	1132675	11	18272341			879501	15562671	22152207	78595												566.5	4800694	3112337	8389763	321639	9804530	631956	14639255	8031218	9256378	10054317	7647434	4516886	6700	9907607	20536	142885	12921855	494471	2183874	551956
			567.5	1013215	10	17871731			787804	14715940	23151253	109518												567.5	4922708	2925443	8305701	291095	9747077	594783	14249639	8234463	9042942	10188431	7621302	4218122	5644	9761009	22767	141185	13006043	474726	1856148	580682
			568.5	932321	9	17452462			705376	13859040	24134248	151684												568.5	5034002	2742541	8214221	263465	9684025	559314	13859676	8437215	8831685	10329015	7591488	3933288	4778	9539361	25254	139507	13085504	456262	1565935	613339
			569.5	882739	8	17016790			631379	13005459	25091151	208019												569.5	5133734	2564411	8115209	238510	9613149	525485	13470361	8638429	8622951	10475881	7558151	3662198	4082	9247781	28023	137850	13159956	438997	1311462	650112
			570.5	858471	8	16566953			565028	12167287	26011565	281917												570.5	5221266	2391726	8008583	216006	9532482	493236	13082675	8837067	8417105	10628768	7521456	3404636	3542	8892935	31100	136213	13229128	422856	1090467	691189
			571.5	854657	7	16105159			505588	11354902	26884910	377190												571.5	5296183	2225060	7894297	195740	9440328	462509	12697574	9032108	8214521	10787327	7481570	3160360	3148	8482785	34515	134596	13292770	407768	900341	736748
			572.5	867436	6	15633567			452379	10576773	27700601	497969												572.5	5358303	2064886	7772346	177513	9335258	433251	12315976	9222540	8015581	10951126	7438661	2929100	2895	8026280	38299	132997	13350648	393670	738270	786952
			573.5	893799	6	15154277			404776	9839378	28448245	648543												573.5	5407683	1911577	7642768	161140	9216120	405413	11938756	9407369	7820665	11119642	7392903	2710561	2784	7533039	42484	131416	13402546	380503	601349	841938
			574.5	931448	5	14669313			362202	9147230	29117844	833149												574.5	5444616	1765416	7505648	146446	9082039	378945	11566734	9585616	7630142	11292265	7344466	2504424	2822	7013004	47105	129851	13448273	368213	486684	901805
			575.5	978659	5	14180619			324136	8502993	29700001	1055685												575.5	5469633	1626597	7361121	133273	8932413	353803	11200673	9756327	7444371	11468299	7293523	2310349	3022	6476112	52199	128303	13487655	356750	391472	966600
			576.5	1034164	4	13690043			290100	7907667	30186118	1319383												576.5	5483486	1495232	7209371	121471	8766913	329942	10841271	9918568	7263692	11646966	7240248	2127975	3405	5931983	57803	126770	13520545	346068	313065	1036306
			577.5	1097047	4	13199337			259667	7360827	30568590	1626439												577.5	5487140	1371360	7050635	110905	8585472	307320	10489157	10071438	7088425	11827413	7184810	1956923	4003	5389643	63958	125253	13546816	336127	249013	1110825
			578.5	1166656	4	12710144			232448	6860884	30840980	1977633												578.5	5481752	1254952	6885199	101448	8388282	285895	10144894	10214064	6918861	12008718	7127380	1796801	4854	4857296	70706	123749	13566370	326888	197090	1189960
			579.5	1242534	3	12223997			208098	6405356	30998176	2371956												579.5	5468647	1145921	6713402	92987	8175777	265626	9808972	10345611	6755267	12189903	7068126	1647200	6011	4342137	78090	122259	13579131	318316	155311	1273399
			580.5	1324360	3	11742316			186304	5991130	31036521	2806306												580.5	5449293	1044124	6535630	85417	7948619	246475	9481812	10465287	6597876	12369946	7007214	1507706	7542	3850237	86154	120782	13585050	310382	121928	1360698
			581.5	1411903	3	11266406			166791	5614707	30953910	3275260												581.5	5425274	949376	6352314	78643	7707683	228402	9163767	10572342	6446892	12547792	6944805	1377893	9526	3386470	94944	119318	13584106	303057	95430	1451267
			582.5	1504990	3	10797456			149312	5272407	30749858	3770984												582.5	5398256	861454	6163931	72580	7454035	211368	8855121	10666076	6302479	12722366	6881059	1257331	12067	2954499	104506	117865	13576303	296317	74526	1544355
			583.5	1603476	2	10336537			133647	4960546	30425527	4283293												583.5	5369956	780103	5970997	67149	7188911	195336	8556097	10745844	6164770	12892591	6816132	1145587	15286	2556812	114888	116424	13561673	290142	58127	1639042
			584.5	1707225	2	9884608			119602	4675571	29983717	4799891												584.5	5342110	705044	5774064	62282	6913693	180266	8266857	10811056	6033859	13057405	6750175	1042227	19329	2194795	126137	114994	13540277	284515	45325	1734235
			585.5	1816095	2	9442515			107004	4414161	29428821	5306793												585.5	5316437	635981	5573713	57914	6629883	166123	7987504	10861186	5909800	13215768	6683336	946820	24370	1868836	138301	113575	13512200	279421	35373	1828667
			586.5	1929921	2	9010995			95700	4173288	28766736	5788910												586.5	5294612	572602	5370553	53990	6339079	152868	7718092	10895770	5792613	13366686	6615757	858938	30613	1578456	151428	112166	13477557	274850	27663	1920906
			587.5	2048513	2	8590682			85554	3950257	28004750	6230780												587.5	5278231	514591	5165213	50458	6042944	140465	7458624	10914412	5682274	13509218	6547578	778160	38295	1322455	165564	110766	13436491	270796	21703	2009378
			588.5	2171645	1	8182105			76445	3742714	27151386	6617380												588.5	5268785	461624	4958338	47276	5743183	128876	7209063	10916788	5578725	13642495	6478931	704071	47688	1099053	180754	109376	13389169	267255	17103	2092385
			589.5	2299048	1	7785702			68266	3548642	26216228	6934977												589.5	5267634	413380	4750581	44401	5441513	118066	6969330	10902644	5481867	13765723	6409945	636268	59104	906043	197042	107995	13335787	264229	13553	2168150
			590.5	2430410	1	7401818			60923	3366340	25209722	7171939												590.5	5275983	369542	4542600	41800	5139639	107998	6739315	10871803	5391562	13878201	6340744	574358	72894	740926	214471	106623	13276568	261722	10810	2234858
			591.5	2565370	1	7030712			54330	3194391	24142960	7319449												591.5	5294864	329797	4335049	39440	4839229	98636	6518875	10824163	5307637	13979323	6271446	517961	89449	601034	233079	105260	13211757	259745	8684	2290716
			592.5	2703517	0	6672566			48411	3031630	23027459	7372043												592.5	5325119	293845	4128576	37294	4541890	89946	6307845	10759701	5229882	14068588	6202165	466711	109201	483644	252903	103904	13141629	258311	7032	2334010
			593.5	2844389	0	6327487			43100	2877111	21874933	7327953												593.5	5367387	261392	3923814	35336	4249147	81893	6106037	10678472	5158050	14145598	6133007	420258	132620	386063	273975	102556	13066482	257440	5740	2363177
			594.5	2987474	0	5995514			38336	2730068	20697072	7189199												594.5	5422096	232159	3721379	33546	3962426	74443	5913243	10580610	5091862	14210064	6064077	378266	160214	305703	296322	101217	12986637	257155	4723	2376874
			595.5	3132210	0	5676626			34065	2589883	19505326	6961441												595.5	5489456	205881	3521861	31905	3683035	67562	5729246	10466327	5031009	14261805	5995472	340418	192517	240135	319970	99884	12902443	257487	3917	2374046
			596.5	3277984	0	5370743			30238	2456060	18310715	6653597												596.5	5569461	182304	3325822	30395	3412156	61219	5553815	10335915	4975148	14300744	5927284	306413	230087	187123	344934	98559	12814270	258471	3273	2353986
			597.5	3424141	0	5077737			26811	2328197	17123645	6277262												597.5	5661886	161192	3133794	29002	3150828	55381	5386711	10189743	4923912	14326905	5859601	275969	273497	144651	371227	97241	12722513	260149	2753	2316392
			598.5	3569979	0	4797435			23745	2205965	15953757	5845995												598.5	5766291	142322	2946269	27713	2899947	50018	5227692	10028260	4876906	14340406	5792506	248823	323317	110928	398855	95930	12627591	262569	2331	2261399
			599.5	3714763	0	4529623			21005	2089090	14809803	5374510												599.5	5882034	125486	2763700	26517	2660255	45100	5076510	9851984	4833715	14341455	5726076	224728	380104	84390	427816	94626	12529948	265785	1984	2189606
			600.5	3857721	0	4274054			18558	1977341	13699545	4877863												600.5	6008274	110492	2586501	25404	2432346	40599	4932920	9661513	4793904	14330337	5660384	203458	444385	63690	458100	93328	12430053	269860	1697	2102068
			601.5	3998058	0	4030449			16374	1870517	12629693	4370674												601.5	6143988	97160	2415036	24365	2216663	36486	4796676	9457510	4757019	14307411	5595498	184807	516633	47686	489689	92037	12328401	274863	1457	2000284
			602.5	4134957	0	3798505			14429	1768437	11605858	3866459												602.5	6287983	85325	2249628	23393	2013500	32734	4667533	9240709	4722597	14273097	5531482	168584	597251	35421	522558	90753	12225513	280871	1256	1886141
			603.5	4267590	0	3577899			12698	1670938	10632551	3377090												603.5	6438909	74837	2090548	22480	1823017	29319	4545254	9011906	4690163	14227868	5468395	154621	686547	26102	556671	89474	12121944	287970	1085	1761860
			604.5	4395124	0	3368288			11159	1577867	9713191	2912419												604.5	6595284	65557	1938023	21622	1645239	26216	4429604	8771958	4659235	14172238	5406293	142768	784712	19083	591985	88203	12018276	296251	941	1629907
			605.5	4516732	0	3169319			9792	1489076	8850150	2480076												605.5	6755504	57358	1792231	20813	1480070	23402	4320355	8521779	4629333	14106756	5345224	132893	891793	13841	628445	86937	11915128	305817	817	1492899
			606.5	4631599	0	2980627			8581	1404427	8044811	2085424												606.5	6917870	50124	1653301	20048	1327307	20854	4217285	8262329	4599973	14031993	5285238	124886	1007677	9960	665988	85678	11813159	316777	711	1353502
			607.5	4738936	0	2801838			7508	1323780	7297642	1731647												607.5	7080602	43752	1521320	19324	1186647	18551	4120181	7994617	4570682	13948537	5226375	118653	1132064	7110	704540	84426	11713069	329249	619	1214328
			608.5	4837981	0	2632577			6560	1247001	6608289	1419968												608.5	7241866	38146	1396325	18638	1057703	16475	4028837	7719689	4540991	13856983	5168676	114122	1264457	5036	744018	83179	11615607	343360	541	1077835
			609.5	4928018	0	2472466			5723	1173957	5975673	1149924												609.5	7399793	33221	1278315	17985	940017	14606	3943054	7438624	4510449	13757926	5112177	111241	1404143	3539	784330	81939	11521573	359243	472	946238
			610.5	5008379	0	2321127			4985	1104516	5398092	919707												610.5	7552501	28899	1167247	17364	833072	12926	3862642	7152523	4478619	13651955	5056909	109976	1550188	2468	825371	80705	11431831	377041	413	821441
			611.5	5078454	1	2178184			4335	1038548	4873330	726503												611.5	7698117	25113	1063040	16771	736306	11420	3787421	6862510	4445086	13539646	5002901	110317	1701436	1707	867031	79478	11347306	396904	361	704984
			612.5	5137701	1	2043266			3764	975925	4398759	566827												612.5	7834801	21800	965577	16206	649123	10071	3717217	6569713	4409459	13421559	4950180	112273	1856512	1172	909187	78257	11269000	418990	317	598011
			613.5	5185650	2	1916007			3263	916520	3971441	436824												613.5	7960767	18904	874714	15665	570905	8867	3651867	6275265	4371373	13298234	4898768	115877	2013839	798	951711	77042	11197995	443461	277	501269
			614.5	5221912	2	1796048			2825	860208	3588223	332524												614.5	8074302	16375	790273	15148	501022	7792	3591216	5980291	4330496	13170187	4848686	121185	2171651	539	994463	75834	11135461	470489	243	415118
			615.5	5246182	3	1683039			2441	806867	3245821	250045												615.5	8173791	14171	712054	14652	438846	6836	3535115	5685903	4286529	13037908	4799950	128276	2328029	361	1037299	74633	11082664	500248	213	339562
			616.5	5258246	4	1576637			2106	756374	2940900	185742												616.5	8257733	12251	639837	14177	383750	5987	3483427	5393185	4239209	12901858	4752577	137256	2480931	240	1080068	73438	11040975	532918	187	274301
			617.5	5257981	5	1476511			1814	708611	2670141	136306												617.5	8324763	10580	573382	13721	335126	5234	3436022	5103194	4188311	12762473	4706578	148260	2628237	159	1122610	72250	11011873	568682	164	218781
			618.5	5245358	6	1382339			1560	663463	2430295	98822												618.5	8373666	9128	512435	13282	292383	4568	3392776	4816944	4133649	12620158	4661964	161449	2767794	104	1164764	71069	10996953	607726	144	172260
			619.5	5220443	8	1293810			1339	620816	2218236	70784												619.5	8403395	7868	456732	12861	254958	3979	3353575	4535402	4075081	12475291	4618742	177018	2897469	68	1206364	69896	10997928	650235	127	133867
			620.5	5183397	11	1210623			1147	580559	2030989	50094												620.5	8413084	6775	406001	12456	222315	3460	3318312	4259481	4012506	12328221	4576920	195192	3015202	44	1247240	68729	11016636	696398	111	102658
			621.5	5134471	14	1132490			982	542584	1865764	35029												621.5	8402059	5829	359966	12065	193950	3004	3286887	3990030	3945867	12179273	4536501	216235	3119061	28	1287222	67569	11055031	746399	98	77674
			622.5	5074006	18	1059134			838	506787	1719972	24203												622.5	8369846	5009	318350	11690	169395	2603	3259209	3727834	3875150	12028745	4497488	240447	3207293	18	1326137	66417	11115189	800421	86	57976
			623.5	5002426	23	990290			715	473065	1591235	16524												623.5	8316182	4301	280877	11327	148215	2251	3235191	3473601	3800383	11876911	4459881	268166	3278377	11	1363817	65273	11199294	858641	75	42682
			624.5	4920235	29	925704			608	441319	1477390	11148												624.5	8241015	3690	247276	10978	130012	1944	3214754	3227964	3721637	11724026	4423680	299777	3331062	7	1400092	64136	11309631	921232	66	30987
			625.5	4828007	38	865132			517	411455	1376493	7433												625.5	8144505	3162	217281	10641	114422	1675	3197826	2991476	3639024	11570324	4388881	335707	3364411	4	1434797	63007	11448571	988358	58	22183
			626.5	4726382	48	808344			438	383378	1286803	4897												626.5	8027024	2707	190638	10316	101117	1441	3184341	2764605	3552694	11416019	4355482	376430	3377821	3	1467772	61886	11618551	1060175	51	15656
			627.5	4616057	62	755120			371	357000	1206783	3189												627.5	7889149	2316	167100	10001	89800	1238	3174237	2547737	3462836	11261314	4323478	422472	3371048	2	1498862	60773	11822046	1136827	45	10892
			628.5	4497778	78	705250			313	332235	1135082	2052												628.5	7731659	1979	146435	9698	80206	1061	3167460	2341172	3369671	11106393	4292861	474408	3344212	0	1527920	59669	12061543	1218447	39	7469
			629.5	4372329	99	658535			264	308999	1070521	1306												629.5	7555516	1689	128425	9405	72101	908	3163959	2145126	3273454	10951432	4263624	532865	3297790	0	1554805	58573	12339502	1305153	34	5048
			630.5	4240524	126	614787			223	287213	1012081	821												630.5	7361858	1441	112866	9121	65277	776	3163689	1959734	3174467	10796596	4235758	598524	3232609	0	1579388	57485	12658316	1397048	30	3362
			631.5	4103197	159	573827			187	266799	958887	510												631.5	7151983	1228	99571	8847	59552	662	3166609	1785049	3073018	10642041	4209253	672119	3149814	0	1601549	56407	13020266	1494216	26	2206
			632.5	3961197	200	535485			157	247684	910191	313												632.5	6927329	1045	88370	8581	54768	563	3172683	1621051	2969435	10487916	4184099	754432	3050843	0	1621179	55337	13427468	1596725	23	1426
			633.5	3815371	252	499602			131	229797	865358	190												633.5	6689451	889	79112	8324	50787	479	3181876	1467647	2864066	10334368	4160284	846299	2937376	0	1638183	54276	13881817	1704622	20	909
			634.5	3666563	316	466028			110	213070	823853	114												634.5	6440006	755	71662	8076	47490	406	3194161	1324677	2757270	10181536	4137794	948597	2811300	0	1652478	53225	14384932	1817933	18	570
			635.5	3515601	395	434618			92	197438	785225	68												635.5	6180727	641	65905	7835	44777	344	3209509	1191921	2649418	10029561	4116616	1062244	2674647	0	1663994	52183	14938093	1936660	15	353
			636.5	3363291	492	405240			76	182840	749100	40												636.5	5913397	543	61747	7602	42559	290	3227896	1069105	2540885	9878580	4096735	1188188	2529553	0	1672676	51150	15542180	2060785	13	215
			637.5	3210410	613	377765			63	169215	715165	23												637.5	5639830	460	59109	7376	40764	245	3249300	955906	2432049	9728731	4078135	1327402	2378194	0	1678484	50128	16197614	2190262	12	129
			638.5	3057702	760	352076			53	156508	683160	13												638.5	5361843	389	57935	7157	39331	206	3273700	851958	2323285	9580153	4060800	1480866	2222750	0	1681393	49115	16904297	2325024	10	77
			639.5	2905866	941	328060			44	144664	652870	8												639.5	5081237	329	58187	6944	38208	173	3301075	756862	2214962	9432988	4044713	1649558	2065348	0	1681392	48112	17661555	2464974	9	45
			640.5	2755560	1162	305610			36	133632	624117	4												640.5	4799769	278	59843	6738	37352	146	3331405	670191	2107440	9287379	4029855	1834432	1908032	0	1678488	47120	18468095	2609993	8	26
			641.5	2607390	1430	284629			30	123364	596754	2												641.5	4519139	234	62905	6538	36729	122	3364670	591496	2001067	9143472	4016207	2036402	1752731	0	1672699	46137	19321958	2759934	7	15
			642.5	2461913	1755	265023			24	113812	570660	1												642.5	4240965	197	67389	6345	36310	102	3400850	520312	1896174	9001419	4003750	2256315	1601233	0	1664061	45166	20220488	2914624	6	8
			643.5	2319628	2149	246704			20	104933	545732	0												643.5	3966767	166	73330	6157	36071	85	3439920	456169	1793075	8861375	3992462	2494930	1455178	0	1652624	44205	21160313	3073864	5	5
			644.5	2180983	2623	229590			16	96685	521887	0												644.5	3697954	140	80782	5974	35996	71	3481857	398588	1692063	8723500	3982321	2752886	1316054	0	1638452	43254	22137332	3237428	4	3
			645.5	2046368	3193	213604			13	89028	499053	0												645.5	3435811	117	89815	5797	36071	59	3526631	347097	1593407	8587959	3973306	3030674	1185208	0	1621622	42315	23146722	3405068	4	2
			646.5	1916119	3876	198675			11	81924	477169	0												646.5	3181487	98	100515	5625	36284	49	3574211	301227	1497354	8454925	3965393	3328601	1063859	0	1602224	41386	24182955	3576508	3	0
			647.5	1790515	4692	184734			9	75339	456184	0												647.5	2935994	82	112983	5458	36630	41	3624560	260523	1404123	8324575	3958557	3646764	953130	0	1580360	40469	25239831	3751448	3	0
			648.5	1669786	5663	171717			7	69237	436051	0												648.5	2700193	69	127336	5295	37102	34	3677634	224542	1313909	8197092	3952772	3985007	854082	0	1556143	39563	26310530	3929568	3	0
			649.5	1554106	6816	159566			6	63589	416732	0												649.5	2474804	58	143704	5138	37700	28	3733387	192858	1226876	8072668	3948012	4342893	767748	0	1529697	38669	27387672	4110524	2	0
			650.5	1443606	8180	148225			5	58363	398190	0												650.5	2260394	48	162228	4985	38423	23	3791760	165067	1143166	7951499	3944251	4719670	695182	0	1501153	37786	28463395	4293950	2	0
			651.5	1338367	9788	137641			4	53531	380395	0												651.5	2057392	40	183061	4836	39273	19	3852689	140785	1062890	7833790	3941458	5114240	637492	0	1470652	36914	29529449	4479463	2	0
			652.5	1238430	11679	127766			3	49066	363315	0												652.5	1866084	33	206366	4691	40253	15	3916101	119652	986133	7719754	3939604	5525136	595885	0	1438341	36054	30577295	4666662	1	0
			653.5	1143796	13895	118554			3	44944	346925	0												653.5	1686626	28	232312	4550	41368	13	3981911	101331	912955	7609610	3938660	5950496	571688	0	1404372	35206	31598217	4855128	1	0
			654.5	1054429	16483	109963			2	41141	331197	0												654.5	1519052	23	261073	4414	42625	10	4050022	85511	843390	7503586	3938591	6388051	566366	0	1368903	34370	32583446	5044428	1	0
			655.5	970264	19496	101951			2	37634	316110	0												655.5	1363281	19	292828	4281	44032	8	4120327	71902	777450	7401916	3939365	6835120	581520	0	1332094	33546	33524281	5234118	0	0
			656.5	891205	22992	94482			1	34403	301638	0												656.5	1219129	16	327755	4152	45598	7	4192704	60243	715123	7304845	3940948	7288608	618861	0	1294107	32733	34412214	5423741	0	0
			657.5	817133	27036	87520			1	31429	287761	0												657.5	1086324	13	366028	4026	47335	6	4267017	50293	656376	7212623	3943304	7745020	680160	0	1255107	31933	35239062	5612831	0	0
			658.5	747905	31697	81033			0	28692	274456	0												658.5	964512	11	407819	3904	49255	5	4343114	41835	601159	7125511	3946395	8200487	767177	0	1215256	31145	35997084	5800916	0	0
			659.5	683362	37052	74990			0	26175	261705	0												659.5	853274	9	453289	3785	51373	4	4420827	34673	549403	7043778	3950182	8650796	881549	0	1174716	30369	36679103	5987516	0	0
			660.5	623331	43184	69363			0	23863	249487	0												660.5	752134	7	502586	3670	53705	3	4499972	28634	501025	6967699	3954625	9091445	1024667	0	1133648	29605	37278608	6172151	0	0
			661.5	567626	50182	64123			0	21740	237783	0												661.5	660575	6	555844	3558	56270	2	4580344	23560	455926	6897562	3959683	9517696	1197520	0	1092207	28854	37789857	6354337	0	0
			662.5	516052	58141	59247			0	19792	226574	0												662.5	578049	5	613174	3448	59086	2	4661723	19315	413998	6833658	3965313	9924649	1400533	0	1050545	28115	38207956	6533593	0	0
			663.5	468409	67164	54710			0	18006	215842	0												663.5	503983	4	674666	3342	62178	2	4743867	15777	375123	6776291	3971469	10307325	1633394	0	1008811	27388	38528927	6709440	0	0
			664.5	424493	77356	50491			0	16370	205570	0												664.5	437796	3	740381	3239	65570	1	4826514	12840	339174	6725771	3978106	10660758	1894893	0	967144	26673	38749764	6881402	0	0
			665.5	384097	88830	46568			0	14872	195741	0												665.5	378903	3	810346	3138	69289	1	4909383	10411	306018	6682415	3985175	10980090	2182783	0	925679	25971	38868463	7049011	0	0
			666.5	347016	101704	42922			0	13502	186339	0												666.5	326722	2	884555	3041	73368	0	4992172	8411	275518	6646548	3992628	11260680	2493675	0	884545	25281	38884040	7211807	0	0
			667.5	313047	116097	39536			0	12249	177347	0												667.5	280684	2	962961	2946	77838	0	5074560	6770	247534	6618504	4000412	11498203	2822988	0	843861	24603	38796531	7369341	0	0
			668.5	281990	132133	36392			0	11105	168749	0												668.5	240240	1	1045472	2853	82739	0	5156203	5430	221925	6598619	4008475	11688762	3164962	0	803740	23938	38606972	7521175	0	0
			669.5	253650	149937	33475			0	10060	160532	0												669.5	204858	1	1131952	2763	88112	0	5236740	4339	198548	6587237	4016764	11828983	3512743	0	764284	23284	38317366	7666886	0	0
			670.5	227838	169634	30768			0	9107	152679	0												670.5	174036	0	1222216	2676	94002	0	5315789	3454	177263	6584706	4025220	11916108	3858545	0	725589	22643	37930629	7806065	0	0
			671.5	204371	191349	28259			0	8239	145177	0												671.5	147299	0	1316025	2591	100460	0	5392952	2740	157932	6591377	4033788	11948079	4193889	0	687741	22015	37450533	7938321	0	0
			672.5	183075	215202	25935			0	7448	138012	0												672.5	124203	0	1413091	2508	107542	0	5467812	2165	140418	6607602	4042408	11923604	4509913	0	650817	21398	36881623	8063282	0	0
			673.5	163783	241309	23782			0	6728	131170	0												673.5	104335	0	1513069	2428	115308	0	5539939	1705	124590	6633732	4051019	11842204	4797730	0	614887	20794	36229138	8180595	0	0
			674.5	146335	269780	21791			0	6073	124640	0												674.5	87316	0	1615561	2350	123827	0	5608889	1338	110320	6670117	4059559	11704247	5048821	0	580009	20201	35498917	8289929	0	0
			675.5	130582	300716	19948			0	5478	118407	0												675.5	72798	0	1720119	2274	133171	0	5674205	1046	97487	6717102	4067964	11510959	5255439	0	546235	19621	34697296	8390974	0	0
			676.5	116382	334204	18246			0	4938	112461	0												676.5	60465	0	1826240	2200	143424	0	5735425	815	85972	6775023	4076170	11264404	5410995	0	513607	19052	33831015	8483447	0	0
			677.5	103602	370322	16674			0	4447	106789	0												677.5	50032	0	1933373	2128	154672	0	5792080	632	75666	6844208	4084110	10967458	5510393	0	482160	18496	32907109	8567087	0	0
			678.5	92118	409127	15223			0	4003	101381	0												678.5	41242	0	2040924	2059	167015	0	5843696	489	66463	6924969	4091717	10623745	5550304	0	451920	17951	31932813	8641659	0	0
			679.5	81814	450662	13885			0	3600	96224	0												679.5	33868	0	2148257	1991	180559	0	5889804	377	58263	7017600	4098922	10237569	5529343	0	422905	17418	30915460	8706957	0	0
			680.5	72582	494946	12652			0	3235	91309	0												680.5	27707	0	2254701	1925	195420	0	5929938	289	50976	7122374	4105655	9813809	5448142	0	395129	16896	29862387	8762800	0	0
			681.5	64323	541977	11518			0	2906	86626	0												681.5	22581	0	2359555	1861	211725	0	5963642	221	44513	7239537	4111848	9357820	5309311	0	368596	16386	28780854	8809035	0	0
			682.5	56943	591727	10474			0	2607	82165	0												682.5	18333	0	2462100	1799	229614	0	5990470	169	38794	7369301	4117428	8875307	5117302	0	343304	15887	27677957	8845540	0	0
			683.5	50359	644142	9515			0	2338	77916	0												683.5	14828	0	2561599	1738	249236	0	6009999	128	33746	7511843	4122324	8372200	4878160	0	319246	15400	26560560	8872219	0	0
			684.5	44492	699136	8634			0	2095	73870	0												684.5	11947	0	2657313	1680	270754	0	6021824	97	29298	7667295	4126465	7854522	4599207	0	296410	14924	25435232	8889008	0	0
			685.5	39271	756597	7827			0	1876	70019	0												685.5	9589	0	2748505	1623	294346	0	6025570	73	25389	7835737	4129779	7328260	4288668	0	274778	14459	24308193	8895870	0	0
			686.5	34631	816379	7087			0	1678	66353	0												686.5	7668	0	2834452	1567	320201	0	6020891	55	21961	8017196	4132193	6799243	3955266	0	254329	14005	23185272	8892800	0	0
			687.5	30511	878304	6411			0	1500	62866	0												687.5	6108	0	2914452	1514	348526	0	6007482	41	18961	8211632	4133638	6273023	3607817	0	235036	13562	22071868	8879820	0	0
			688.5	26857	942163	5793			0	1340	59548	0												688.5	4847	0	2987838	1462	379542	0	5985074	31	16341	8418936	4134040	5754778	3254851	0	216870	13129	20972929	8856985	0	0
			689.5	23621	1007715	5230			0	1197	56393	0												689.5	3831	0	3053981	1411	413484	0	5953448	23	14057	8638917	4133331	5249219	2904281	0	199800	12707	19892933	8824375	0	0
			690.5	20758	1074685	4719			0	1067	53393	0												690.5	3017	0	3112304	1362	450606	0	5912434	17	12071	8871301	4131440	4760528	2563126	0	183789	12296	18835880	8782102	0	0
			691.5	18228	1142770	4256			0	951	50542	0												691.5	2367	0	3162290	1314	491177	0	5861914	13	10347	9115718	4128300	4292299	2237325	0	168802	11895	17805291	8730304	0	0
			692.5	15993	1211639	3840			0	847	47832	0												692.5	1850	0	3203485	1268	535481	0	5801830	9	8854	9371696	4123845	3847512	1931613	0	154799	11504	16804216	8669149	0	0
			693.5	14023	1280933	3470			0	754	45257	0												693.5	1440	0	3235512	1223	583821	0	5732182	7	7563	9638658	4118008	3428519	1649481	0	141741	11123	15835241	8598829	0	0
			694.5	12286	1350270	3145			0	671	42812	0												694.5	1117	0	3258071	1180	636512	0	5653034	5	6450	9915907	4110729	3037045	1393207	0	129587	10752	14900511	8519565	0	0
			695.5	10757	1419248	2868			0	596	40489	0												695.5	863	0	3270945	1138	693886	0	5564514	4	5491	10202628	4101945	2674215	1163940	0	118294	10391	14001746	8431602	0	0
			696.5	9412	1487448	2642			0	529	38285	0												696.5	664	0	3274007	1097	756289	0	5466816	3	4667	10497878	4091600	2340586	961827	0	107822	10039	13140269	8335208	0	0
			697.5	8230	1554438	2475			0	469	36192	0												697.5	509	0	3267217	1057	824077	0	5360198	2	3960	10800582	4079639	2036194	786179	0	98128	9697	12317032	8230676	0	0
			698.5	7192	1619780	2377			0	416	34206	0												698.5	389	0	3250626	1019	897618	0	5244987	1	3355	11109534	4066009	1760612	635638	0	89171	9364	11532645	8118318	0	0
			699.5	6281	1683029	2363			0	369	32322	0												699.5	296	0	3224374	981	977286	0	5121569	1	2838	11423388	4050663	1513011	508356	0	80909	9040	10787408	7998469	0	0
			700.5	5483	1743745	2456			0	326	30534	0												700.5	224	0	3188688	945	1063460	0	4990396	0	2396	11740667	4033555	1292228	402164	0	73303	8726	10081339	7871482	0	0
			701.5	4784	1801494	2688			0	289	28840	0												701.5	169	0	3143881	911	1156520	0	4851978	0	2021	12059755	4014646	1096831	314719	0	66312	8420	9414211	7737727	0	0
			702.5	4171	1855854	3099			0	255	27233	0												702.5	127	0	3090344	877	1256843	0	4706878	0	1701	12378910	3993899	925187	243631	0	59898	8123	8785573	7597591	0	0
			703.5	3635	1906419	3747			0	225	25710	0												703.5	96	0	3028541	844	1364797	0	4555711	0	1430	12696261	3971283	775522	186570	0	54024	7834	8194791	7451473	0	0
			704.5	3167	1952807	4704			0	199	24268	0												704.5	71	0	2959003	812	1480738	0	4399137	0	1200	13009826	3946770	645981	141337	0	48654	7554	7641065	7299787	0	0
			705.5	2758	1994661	6067			0	175	22901	0												705.5	53	0	2882322	782	1604999	0	4237856	0	1006	13317513	3920338	534680	105921	0	43752	7282	7123467	7142956	0	0
			706.5	2400	2031660	7958			0	155	21606	0												706.5	39	0	2799139	752	1737889	0	4072598	0	842	13617140	3891971	439746	78530	0	39286	7018	6640955	6981414	0	0
			707.5	2088	2063513	10531			0	136	20380	0												707.5	29	0	2710136	723	1879681	0	3904121	0	704	13906448	3861657	359363	57599	0	35224	6762	6192407	6815600	0	0
			708.5	1816	2089974	13980			0	120	19219	0												708.5	21	0	2616028	696	2030606	0	3733198	0	587	14183119	3829390	291793	41796	0	31536	6513	5776632	6645961	0	0
			709.5	1579	2110837	18545			0	105	18121	0												709.5	16	0	2517553	669	2190843	0	3560615	0	490	14444799	3795171	235405	30005	0	28192	6272	5392397	6472944	0	0
			710.5	1372	2125943	24515			0	92	17082	0												710.5	11	0	2415461	643	2360512	0	3387157	0	408	14689118	3759004	188687	21312	0	25166	6039	5038442	6297001	0	0
			711.5	1192	2135178	32244			0	81	16099	0												711.5	8	0	2310506	618	2539662	0	3213605	0	339	14913717	3720901	150261	14976	0	22431	5813	4713491	6118583	0	0
			712.5	1036	2138481	42149			0	71	15169	0												712.5	6	0	2203434	594	2728262	0	3040726	0	281	15116274	3680879	118882	10413	0	19965	5593	4416269	5938138	0	0
			713.5	899	2135838	54723			0	62	14290	0												713.5	4	0	2094980	570	2926193	0	2869263	0	233	15294533	3638962	93442	7163	0	17744	5381	4145515	5756112	0	0
			714.5	781	2127284	70541			0	55	13458	0												714.5	3	0	1985852	548	3133234	0	2699933	0	193	15446334	3595180	72965	4876	0	15748	5176	3899986	5572944	0	0
			715.5	678	2112906	90258			0	48	12673	0												715.5	2	0	1876732	526	3349060	0	2533416	0	160	15569642	3549567	56600	3284	0	13955	4977	3678468	5389067	0	0
			716.5	588	2092835	114622			0	42	11931	0												716.5	2	0	1768263	505	3573224	0	2370350	0	132	15662577	3502164	43617	2188	0	12349	4785	3479781	5204906	0	0
			717.5	510	2067251	144464			0	37	11230	0												717.5	1	0	1661046	485	3805157	0	2211326	0	109	15723445	3453020	33389	1443	0	10912	4598	3302784	5020874	0	0
			718.5	442	2036374	180704			0	32	10568	0												718.5	0	0	1555635	465	4044159	0	2056882	0	90	15750764	3402186	25390	942	0	9629	4418	3146378	4837373	0	0
			719.5	384	2000465	224337			0	28	9943	0												719.5	0	0	1452535	446	4289389	0	1907499	0	74	15743295	3349720	19179	608	0	8484	4245	3009509	4654793	0	0
			720.5	333	1959821	276429			0	24	9353	0												720.5	0	0	1352195	428	4539871	0	1763602	0	61	15700064	3295688	14391	389	0	7465	4076	2891167	4473508	0	0
			721.5	288	1914771	338098			0	21	8796	0												721.5	0	0	1255011	410	4794484	0	1625550	0	50	15620382	3240156	10726	246	0	6558	3914	2790387	4293877	0	0
			722.5	250	1865672	410495			0	18	8271	0												722.5	0	0	1161323	393	5051965	0	1493643	0	41	15503867	3183199	7941	154	0	5754	3757	2706248	4116243	0	0
			723.5	217	1812904	494783			0	16	7776	0												723.5	0	0	1071413	377	5310916	0	1368116	0	34	15350457	3124896	5839	95	0	5041	3606	2637874	3940931	0	0
			724.5	188	1756865	592103			0	14	7308	0												724.5	0	0	985510	361	5569805	0	1249144	0	28	15160417	3065328	4265	58	0	4410	3459	2584427	3768246	0	0
			725.5	163	1697966	703548			0	12	6868	0												725.5	0	0	903789	346	5826979	0	1136839	0	23	14934348	3004583	3094	35	0	3853	3318	2545108	3598477	0	0
			726.5	141	1636627	830120			0	10	6453	0												726.5	0	0	826376	332	6080672	0	1031255	0	18	14673186	2942750	2229	21	0	3361	3182	2519155	3431889	0	0
			727.5	122	1573270	972698			0	9	6061	0												727.5	0	0	753345	317	6329025	0	932390	0	15	14378192	2879924	1596	13	0	2928	3051	2505834	3268730	0	0
			728.5	106	1508317	1131994			0	8	5693	0												728.5	0	0	684728	304	6570099	0	840192	0	12	14050946	2816201	1134	7	0	2548	2924	2504442	3109225	0	0
			729.5	92	1442186	1308514			0	7	5346	0												729.5	0	0	620516	291	6801902	0	754559	0	10	13693331	2751679	801	4	0	2213	2802	2514301	2953581	0	0
			730.5	79	1375283	1502522			0	6	5019	0												730.5	0	0	560660	278	7022407	0	675346	0	8	13307509	2686460	561	2	0	1920	2685	2534752	2801979	0	0
			731.5	69	1308001	1714004			0	5	4711	0												731.5	0	0	505081	266	7229582	0	602369	0	7	12895893	2620647	391	1	0	1663	2571	2565156	2654583	0	0
			732.5	60	1240714	1942638			0	4	4421	0												732.5	0	0	453670	255	7421416	0	535411	0	5	12461125	2554343	270	0	0	1439	2462	2604886	2511534	0	0
			733.5	52	1173780	2187772			0	4	4149	0												733.5	0	0	406292	244	7595951	0	474227	0	4	12006032	2487653	186	0	0	1243	2357	2653324	2372952	0	0
			734.5	45	1107531	2448404			0	3	3892	0												734.5	0	0	362792	233	7751314	0	418547	0	4	11533595	2420682	127	0	0	1073	2256	2709863	2238937	0	0
			735.5	39	1042275	2723180			0	3	3651	0												735.5	0	0	323000	223	7885744	0	368085	0	3	11046908	2353536	86	0	0	924	2159	2773897	2109569	0	0
			736.5	34	978293	3010396			0	2	3424	0												736.5	0	0	286731	213	7997625	0	322540	0	2	10549136	2286318	58	0	0	795	2065	2844823	1984907	0	0
			737.5	29	915838	3308005			0	2	3211	0												737.5	0	0	253791	203	8085520	0	281603	0	2	10043473	2219133	39	0	0	683	1975	2922034	1864992	0	0
			738.5	25	855135	3613651			0	2	3011	0												738.5	0	0	223981	194	8148194	0	244960	0	2	9533101	2152082	26	0	0	586	1889	3004923	1749846	0	0
			739.5	22	796379	3924692			0	2	2823	0												739.5	0	0	197097	185	8184642	0	212298	0	1	9021150	2085266	17	0	0	502	1806	3092877	1639475	0	0
			740.5	19	739737	4238251			0	1	2646	0												740.5	0	0	172938	177	8194113	0	183304	0	1	8510658	2018782	11	0	0	430	1726	3185277	1533865	0	0
			741.5	16	685347	4551261			0	1	2479	0												741.5	0	0	151300	169	8176125	0	157676	0	0	8004532	1952728	7	0	0	367	1649	3281496	1432988	0	0
			742.5	14	633317	4860528			0	0	2323	0												742.5	0	0	131988	161	8130484	0	135118	0	0	7505521	1887195	5	0	0	313	1575	3380900	1336802	0	0
			743.5	12	583732	5162788			0	0	2177	0												743.5	0	0	114809	154	8057292	0	115345	0	0	7016180	1822273	3	0	0	267	1504	3482848	1245248	0	0
			744.5	11	536649	5454779			0	0	2039	0												744.5	0	0	99579	147	7956947	0	98087	0	0	6538850	1758049	2	0	0	227	1436	3586690	1158258	0	0
			745.5	9	492102	5733303			0	0	1910	0												745.5	0	0	86122	140	7830150	0	83089	0	0	6075635	1694604	1	0	0	193	1371	3691774	1075747	0	0
			746.5	8	450100	5995296			0	0	1789	0												746.5	0	0	74271	133	7677887	0	70110	0	0	5628386	1632017	0	0	0	164	1309	3797437	997623	0	0
			747.5	7	410636	6237885			0	0	1676	0												747.5	0	0	63868	127	7501427	0	58926	0	0	5198693	1570363	0	0	0	139	1249	3903019	923783	0	0
			748.5	6	373681	6458451			0	0	1569	0												748.5	0	0	54766	121	7302297	0	49331	0	0	4787876	1509710	0	0	0	118	1191	4007855	854115	0	0
			749.5	5	339191	6654675			0	0	1469	0												749.5	0	0	46828	116	7082259	0	41134	0	0	4396989	1450124	0	0	0	100	1136	4111283	788498	0	0
			750.5	5	307107	6824585			0	0	1376	0												750.5	0	0	39927	110	6843285	0	34161	0	0	4026817	1391666	0	0	0	84	1083	4212644	726807	0	0
			751.5	4	277358	6966583			0	0	1288	0												751.5	0	0	33948	105	6587527	0	28257	0	0	3677894	1334390	0	0	0	71	1032	4311288	668910	0	0
			752.5	3	249862	7079477			0	0	1205	0												752.5	0	0	28782	100	6317274	0	23278	0	0	3350504	1278347	0	0	0	60	984	4406576	614669	0	0
			753.5	3	224528	7162484			0	0	1128	0												753.5	0	0	24335	95	6034924	0	19099	0	0	3044704	1223583	0	0	0	50	937	4497881	563944	0	0
			754.5	3	201259	7215240			0	0	1056	0												754.5	0	0	20517	90	5742940	0	15605	0	0	2760338	1170138	0	0	0	42	893	4584597	516592	0	0
			755.5	2	179952	7237792			0	0	989	0												755.5	0	0	17250	86	5443814	0	12699	0	0	2497061	1118048	0	0	0	35	850	4666139	472467	0	0
			756.5	2	160501	7230579			0	0	925	0												756.5	0	0	14463	82	5140025	0	10290	0	0	2254353	1067344	0	0	0	30	810	4741947	431423	0	0
			757.5	2	142798	7194410			0	0	866	0												757.5	0	0	12092	78	4834005	0	8304	0	0	2031552	1018051	0	0	0	25	771	4811493	393314	0	0
			758.5	1	126734	7130433			0	0	810	0												758.5	0	0	10083	74	4528103	0	6673	0	0	1827869	970191	0	0	0	21	734	4874280	357994	0	0
			759.5	1	112200	7040096			0	0	758	0												759.5	0	0	8384	70	4224551	0	5340	0	0	1642413	923780	0	0	0	17	698	4929851	325317	0	0
			760.5	1	99089	6925110			0	0	710	0												760.5	0	0	6952	67	3925437	0	4255	0	0	1474216	878829	0	0	0	14	664	4977787	295141	0	0
			761.5	0	87295	6787399			0	0	664	0												761.5	0	0	5749	63	3632682	0	3376	0	0	1322251	835346	0	0	0	12	631	5017718	267326	0	0
			762.5	0	76717	6629059			0	0	622	0												762.5	0	0	4741	60	3348015	0	2668	0	0	1185454	793334	0	0	0	10	600	5049316	241732	0	0
			763.5	0	67257	6452312			0	0	582	0												763.5	0	0	3900	57	3072966	0	2099	0	0	1062743	752792	0	0	0	8	571	5072307	218227	0	0
			764.5	0	58820	6259458			0	0	545	0												764.5	0	0	3199	54	2808846	0	1644	0	0	953032	713716	0	0	0	7	542	5086466	196678	0	0
			765.5	0	51317	6052836			0	0	510	0												765.5	0	0	2617	52	2556750	0	1282	0	0	855249	676096	0	0	0	6	515	5091626	176961	0	0
			766.5	0	44663	5834781			0	0	477	0												766.5	0	0	2135	49	2317550	0	996	0	0	768348	639921	0	0	0	5	490	5087671	158951	0	0
			767.5	0	38777	5607591			0	0	447	0												767.5	0	0	1737	46	2091902	0	770	0	0	691317	605176	0	0	0	4	465	5074544	142533	0	0
			768.5	0	33587	5373492			0	0	418	0												768.5	0	0	1410	44	1880253	0	593	0	0	623191	571841	0	0	0	3	442	5052245	127593	0	0
			769.5	0	29021	5134611			0	0	392	0												769.5	0	0	1141	42	1682850	0	454	0	0	563056	539898	0	0	0	3	419	5020831	114023	0	0
			770.5	0	25017	4892954			0	0	367	0												770.5	0	0	921	40	1499757	0	346	0	0	510054	509320	0	0	0	2	398	4980412	101721	0	0
			771.5	0	21513	4650389			0	0	343	0												771.5	0	0	741	38	1330867	0	263	0	0	463386	480084	0	0	0	2	377	4931156	90590	0	0
			772.5	0	18456	4408628			0	0	322	0												772.5	0	0	595	36	1175925	0	199	0	0	422318	452160	0	0	0	1	358	4873284	80536	0	0
			773.5	0	15796	4169221			0	0	301	0												773.5	0	0	477	34	1034543	0	150	0	0	386175	425519	0	0	0	1	340	4807065	71474	0	0
			774.5	0	13487	3933552			0	0	282	0												774.5	0	0	381	32	906222	0	112	0	0	354345	400129	0	0	0	0	322	4732821	63320	0	0
			775.5	0	11489	3702833			0	0	265	0												775.5	0	0	303	30	790372	0	84	0	0	326275	375958	0	0	0	0	305	4650915	55997	0	0
			776.5	0	9764	3478107			0	0	248	0												776.5	0	0	241	29	686330	0	62	0	0	301471	352970	0	0	0	0	289	4561754	49434	0	0
			777.5	0	8278	3260256			0	0	232	0												777.5	0	0	191	27	593380	0	46	0	0	279492	331132	0	0	0	0	274	4465781	43562	0	0
			778.5	0	7002	3050002			0	0	218	0												778.5	0	0	151	26	510772	0	34	0	0	259951	310406	0	0	0	0	260	4363476	38319	0	0
			779.5	0	5909	2847920			0	0	204	0												779.5	0	0	119	24	437732	0	25	0	0	242504	290756	0	0	0	0	246	4255346	33647	0	0
			780.5	0	4975	2654445			0	0	192	0												780.5	0	0	94	23	373485	0	18	0	0	226855	272145	0	0	0	0	233	4141922	29492	0	0
			781.5	0	4179	2469886			0	0	180	0												781.5	0	0	73	22	317261	0	13	0	0	212745	254536	0	0	0	0	221	4023756	25803	0	0
			782.5	0	3502	2294434			0	0	169	0												782.5	0	0	58	21	268308	0	10	0	0	199953	237890	0	0	0	0	209	3901415	22534	0	0
			783.5	0	2928	2128177			0	0	159	0												783.5	0	0	45	19	225903	0	7	0	0	188288	222171	0	0	0	0	198	3775476	19644	0	0
			784.5	0	2442	1971111			0	0	149	0												784.5	0	0	35	18	189354	0	5	0	0	177588	207341	0	0	0	0	187	3646521	17093	0	0
			785.5	0	2033	1823151			0	0	140	0												785.5	0	0	27	17	158012	0	3	0	0	167717	193364	0	0	0	0	177	3515133	14846	0	0
			786.5	0	1688	1684144			0	0	132	0												786.5	0	0	21	16	131270	0	2	0	0	158559	180201	0	0	0	0	167	3381891	12871	0	0
			787.5	0	1398	1553878			0	0	124	0												787.5	0	0	16	15	108567	0	2	0	0	150019	167818	0	0	0	0	158	3247364	11138	0	0
			788.5	0	1156	1432094			0	0	117	0												788.5	0	0	13	15	89388	0	1	0	0	142016	156178	0	0	0	0	150	3112110	9620	0	0
			789.5	0	953	1318495			0	0	110	0												789.5	0	0	10	14	73268	0	0	0	0	134485	145247	0	0	0	0	141	2976670	8294	0	0
			790.5	0	784	1212752			0	0	103	0												790.5	0	0	7	13	59786	0	0	0	0	127370	134991	0	0	0	0	134	2841563	7137	0	0
			791.5	0	644	1114518			0	0	97	0												791.5	0	0	6	12	48565	0	0	0	0	120629	125377	0	0	0	0	126	2707286	6130	0	0
			792.5	0	527	1023427			0	0	92	0												792.5	0	0	4	12	39274	0	0	0	0	114223	116371	0	0	0	0	119	2574311	5256	0	0
			793.5	0	431	939107			0	0	86	0												793.5	0	0	3	11	31617	0	0	0	0	108124	107943	0	0	0	0	112	2443077	4497	0	0
			794.5	0	352	861180			0	0	82	0												794.5	0	0	3	10	25338	0	0	0	0	102307	100062	0	0	0	0	106	2313996	3841	0	0
			795.5	0	286	789269			0	0	77	0												795.5	0	0	2	10	20215	0	0	0	0	96752	92698	0	0	0	0	100	2187445	3274	0	0
			796.5	0	232	723005			0	0	73	0												796.5	0	0	1	9	16055	0	0	0	0	91444	85824	0	0	0	0	95	2063767	2786	0	0
			797.5	0	188	662021			0	0	69	0												797.5	0	0	1	9	12693	0	0	0	0	86369	79411	0	0	0	0	89	1943271	2366	0	0
			798.5	0	152	605966			0	0	65	0												798.5	0	0	0	8	9990	0	0	0	0	81516	73434	0	0	0	0	84	1826230	2005	0	0
			799.5	0	123	554497			0	0	62	0												799.5	0	0	0	8	7827	0	0	0	0	76875	67867	0	0	0	0	79	1712882	1697	0	0
			800.5	0	99	507289			0	0	58	0												800.5	0	0	0	7	6105	0	0	0	0	72440	62686	0	0	0	0	75	1603429	1433	0	0
			801.5	0	79	464027			0	0	55	0												801.5	0	0	0	7	4740	0	0	0	0	68202	57868	0	0	0	0	71	1498039	1207	0	0
			802.5	0	63	424416			0	0	52	0												802.5	0	0	0	6	3664	0	0	0	0	64156	53390	0	0	0	0	67	1396845	1015	0	0
			803.5	0	51	388175			0	0	50	0												803.5	0	0	0	6	2819	0	0	0	0	60295	49232	0	0	0	0	63	1299948	853	0	0
			804.5	0	40	355040			0	0	47	0												804.5	0	0	0	6	2160	0	0	0	0	56615	45374	0	0	0	0	59	1207418	714	0	0
			805.5	0	32	324764			0	0	45	0												805.5	0	0	0	5	1647	0	0	0	0	53110	41795	0	0	0	0	56	1119295	597	0	0
			806.5	0	26	297113			0	0	43	0												806.5	0	0	0	5	1250	0	0	0	0	49774	38479	0	0	0	0	52	1035589	499	0	0
			807.5	0	20	271873			0	0	41	0												807.5	0	0	0	5	945	0	0	0	0	46604	35408	0	0	0	0	49	956288	415	0	0
			808.5	0	16	248842			0	0	39	0												808.5	0	0	0	4	711	0	0	0	0	43594	32566	0	0	0	0	46	881353	345	0	0
			809.5	0	13	227834			0	0	37	0												809.5	0	0	0	4	532	0	0	0	0	40739	29938	0	0	0	0	44	810724	287	0	0
			810.5	0	10	208675			0	0	35	0												810.5	0	0	0	4	397	0	0	0	0	38034	27508	0	0	0	0	41	744321	237	0	0
			811.5	0	8	191207			0	0	34	0												811.5	0	0	0	4	294	0	0	0	0	35474	25264	0	0	0	0	39	682046	196	0	0
			812.5	0	6	175283			0	0	32	0												812.5	0	0	0	3	218	0	0	0	0	33055	23192	0	0	0	0	36	623787	162	0	0
			813.5	0	5	160767			0	0	31	0												813.5	0	0	0	3	160	0	0	0	0	30770	21280	0	0	0	0	34	569418	133	0	0
			814.5	0	4	147536			0	0	30	0												814.5	0	0	0	3	117	0	0	0	0	28616	19518	0	0	0	0	32	518802	109	0	0
			815.5	0	3	135475			0	0	28	0												815.5	0	0	0	3	85	0	0	0	0	26587	17893	0	0	0	0	30	471791	90	0	0
			816.5	0	2	124479			0	0	27	0												816.5	0	0	0	3	62	0	0	0	0	24677	16397	0	0	0	0	28	428234	73	0	0
			817.5	0	2	114455			0	0	26	0												817.5	0	0	0	2	45	0	0	0	0	22882	15020	0	0	0	0	27	387971	60	0	0
			818.5	0	1	105313			0	0	25	0												818.5	0	0	0	2	32	0	0	0	0	21198	13753	0	0	0	0	25	350840	49	0	0
			819.5	0	1	96976			0	0	24	0												819.5	0	0	0	2	23	0	0	0	0	19618	12588	0	0	0	0	24	316675	40	0	0
			820.5	0	0	89370			0	0	23	0												820.5	0	0	0	2	16	0	0	0	0	18139	11517	0	0	0	0	22	285312	32	0	0
			821.5	0	0	82428			0	0	23	0												821.5	0	0	0	2	12	0	0	0	0	16755	10533	0	0	0	0	21	256587	26	0	0
			822.5	0	0	76092			0	0	22	0												822.5	0	0	0	2	8	0	0	0	0	15461	9630	0	0	0	0	19	230336	21	0	0
			823.5	0	0	70305			0	0	21	0												823.5	0	0	0	2	6	0	0	0	0	14254	8801	0	0	0	0	18	206400	17	0	0
			824.5	0	0	65019			0	0	20	0												824.5	0	0	0	2	4	0	0	0	0	13129	8040	0	0	0	0	17	184623	14	0	0
			825.5	0	0	60187			0	0	20	0												825.5	0	0	0	1	3	0	0	0	0	12080	7343	0	0	0	0	16	164853	11	0	0
			826.5	0	0	55769			0	0	19	0												826.5	0	0	0	1	2	0	0	0	0	11105	6704	0	0	0	0	15	146945	9	0	0
			827.5	0	0	51727			0	0	19	0												827.5	0	0	0	1	1	0	0	0	0	10199	6119	0	0	0	0	14	130757	7	0	0
			828.5	0	0	48028			0	0	18	0												828.5	0	0	0	1	0	0	0	0	0	9358	5582	0	0	0	0	13	116155	6	0	0
			829.5	0	0	44639			0	0	18	0												829.5	0	0	0	1	0	0	0	0	0	8578	5092	0	0	0	0	12	103012	5	0	0
			830.5	0	0	41535			0	0	17	0												830.5	0	0	0	1	0	0	0	0	0	7856	4643	0	0	0	0	12	91206	4	0	0
			831.5	0	0	38688			0	0	17	0												831.5	0	0	0	0	0	0	0	0	0	7187	4232	0	0	0	0	11	80623	3	0	0
			832.5	0	0	36077			0	0	17	0												832.5	0	0	0	0	0	0	0	0	0	6570	3857	0	0	0	0	10	71156	2	0	0
			833.5	0	0	33680			0	0	16	0												833.5	0	0	0	0	0	0	0	0	0	6000	3514	0	0	0	0	10	62703	2	0	0
			834.5	0	0	31478			0	0	16	0												834.5	0	0	0	0	0	0	0	0	0	5474	3200	0	0	0	0	9	55171	1	0	0
			835.5	0	0	29454			0	0	16	0												835.5	0	0	0	0	0	0	0	0	0	4989	2914	0	0	0	0	8	48473	1	0	0
			836.5	0	0	27592			0	0	16	0												836.5	0	0	0	0	0	0	0	0	0	4543	2653	0	0	0	0	8	42527	0	0	0
			837.5	0	0	25879			0	0	15	0												837.5	0	0	0	0	0	0	0	0	0	4134	2414	0	0	0	0	7	37259	0	0	0
			838.5	0	0	24301			0	0	15	0												838.5	0	0	0	0	0	0	0	0	0	3757	2196	0	0	0	0	7	32600	0	0	0
			839.5	0	0	22846			0	0	15	0												839.5	0	0	0	0	0	0	0	0	0	3412	1998	0	0	0	0	6	28487	0	0	0
			840.5	0	0	21505			0	0	15	0												840.5	0	0	0	0	0	0	0	0	0	3096	1817	0	0	0	0	6	24862	0	0	0
			841.5	0	0	20267			0	0	15	0												841.5	0	0	0	0	0	0	0	0	0	2806	1652	0	0	0	0	6	21673	0	0	0
			842.5	0	0	19124			0	0	15	0												842.5	0	0	0	0	0	0	0	0	0	2541	1502	0	0	0	0	5	18873	0	0	0
			843.5	0	0	18067			0	0	15	0												843.5	0	0	0	0	0	0	0	0	0	2299	1365	0	0	0	0	5	16417	0	0	0
			844.5	0	0	17090			0	0	15	0												844.5	0	0	0	0	0	0	0	0	0	2078	1240	0	0	0	0	5	14266	0	0	0
			845.5	0	0	16186			0	0	15	0												845.5	0	0	0	0	0	0	0	0	0	1877	1127	0	0	0	0	4	12387	0	0	0
			846.5	0	0	15348			0	0	15	0												846.5	0	0	0	0	0	0	0	0	0	1693	1023	0	0	0	0	4	10745	0	0	0
			847.5	0	0	14572			0	0	15	0												847.5	0	0	0	0	0	0	0	0	0	1527	929	0	0	0	0	4	9315	0	0	0
			848.5	0	0	13853			0	0	15	0												848.5	0	0	0	0	0	0	0	0	0	1375	844	0	0	0	0	4	8069	0	0	0
			849.5	0	0	13185			0	0	15	0												849.5	0	0	0	0	0	0	0	0	0	1237	766	0	0	0	0	3	6985	0	0	0
			850.5	0	0	12565			0	0	15	0												850.5	0	0	0	0	0	0	0	0	0	1112	695	0	0	0	0	3	6044	0	0	0
			851.5	0	0	11990			0	0	15	0												851.5	0	0	0	0	0	0	0	0	0	999	631	0	0	0	0	3	5227	0	0	0
			852.5	0	0	11454			0	0	16	0												852.5	0	0	0	0	0	0	0	0	0	897	572	0	0	0	0	3	4519	0	0	0
			853.5	0	0	10957			0	0	16	0												853.5	0	0	0	0	0	0	0	0	0	804	519	0	0	0	0	2	3906	0	0	0
			854.5	0	0	10493			0	0	16	0												854.5	0	0	0	0	0	0	0	0	0	720	471	0	0	0	0	2	3375	0	0	0
			855.5	0	0	10062			0	0	16	0												855.5	0	0	0	0	0	0	0	0	0	644	427	0	0	0	0	2	2916	0	0	0
			856.5	0	0	9660			0	0	17	0												856.5	0	0	0	0	0	0	0	0	0	576	387	0	0	0	0	2	2519	0	0	0
			857.5	0	0	9286			0	0	17	0												857.5	0	0	0	0	0	0	0	0	0	515	351	0	0	0	0	2	2176	0	0	0
			858.5	0	0	8937			0	0	18	0												858.5	0	0	0	0	0	0	0	0	0	460	318	0	0	0	0	2	1880	0	0	0
			859.5	0	0	8612			0	0	18	0												859.5	0	0	0	0	0	0	0	0	0	410	288	0	0	0	0	2	1624	0	0	0
			860.5	0	0	8308			0	0	18	0												860.5	0	0	0	0	0	0	0	0	0	365	261	0	0	0	0	2	1404	0	0	0
			861.5	0	0	8025			0	0	19	0												861.5	0	0	0	0	0	0	0	0	0	325	237	0	0	0	0	1	1213	0	0	0
			862.5	0	0	7761			0	0	20	0												862.5	0	0	0	0	0	0	0	0	0	289	214	0	0	0	0	1	1048	0	0	0
			863.5	0	0	7514			0	0	20	0												863.5	0	0	0	0	0	0	0	0	0	257	194	0	0	0	0	1	906	0	0	0
			864.5	0	0	7284			0	0	21	0												864.5	0	0	0	0	0	0	0	0	0	228	176	0	0	0	0	1	784	0	0	0
			865.5	0	0	7069			0	0	22	0												865.5	0	0	0	0	0	0	0	0	0	202	159	0	0	0	0	1	678	0	0	0
			866.5	0	0	6869			0	0	23	0												866.5	0	0	0	0	0	0	0	0	0	179	144	0	0	0	0	0	586	0	0	0
			867.5	0	0	6682			0	0	23	0												867.5	0	0	0	0	0	0	0	0	0	159	130	0	0	0	0	0	507	0	0	0
			868.5	0	0	6507			0	0	24	0												868.5	0	0	0	0	0	0	0	0	0	141	118	0	0	0	0	0	439	0	0	0
			869.5	0	0	6345			0	0	26	0												869.5	0	0	0	0	0	0	0	0	0	124	107	0	0	0	0	0	380	0	0	0
			870.5	0	0	6193			0	0	27	0												870.5	0	0	0	0	0	0	0	0	0	110	97	0	0	0	0	0	328	0	0	0
			871.5	0	0	6052			0	0	28	0												871.5	0	0	0	0	0	0	0	0	0	97	87	0	0	0	0	0	284	0	0	0
			872.5	0	0	5921			0	0	29	0												872.5	0	0	0	0	0	0	0	0	0	85	79	0	0	0	0	0	246	0	0	0
			873.5	0	0	5799			0	0	31	0												873.5	0	0	0	0	0	0	0	0	0	75	72	0	0	0	0	0	213	0	0	0
			874.5	0	0	5686			0	0	33	0												874.5	0	0	0	0	0	0	0	0	0	66	65	0	0	0	0	0	184	0	0	0
			875.5	0	0	5582			0	0	34	0												875.5	0	0	0	0	0	0	0	0	0	58	58	0	0	0	0	0	159	0	0	0
			876.5	0	0	5486			0	0	36	0												876.5	0	0	0	0	0	0	0	0	0	51	53	0	0	0	0	0	137	0	0	0
			877.5	0	0	5397			0	0	39	0												877.5	0	0	0	0	0	0	0	0	0	45	48	0	0	0	0	0	118	0	0	0
			878.5	0	0	5315			0	0	41	0												878.5	0	0	0	0	0	0	0	0	0	39	43	0	0	0	0	0	102	0	0	0
			879.5	0	0	5240			0	0	44	0												879.5	0	0	0	0	0	0	0	0	0	35	39	0	0	0	0	0	88	0	0	0
			880.5	0	0	5172			0	0	46	0												880.5	0	0	0	0	0	0	0	0	0	30	35	0	0	0	0	0	76	0	0	0
			881.5	0	0	5111			0	0	49	0												881.5	0	0	0	0	0	0	0	0	0	27	32	0	0	0	0	0	65	0	0	0
			882.5	0	0	5055			0	0	53	0												882.5	0	0	0	0	0	0	0	0	0	23	29	0	0	0	0	0	56	0	0	0
			883.5	0	0	5006			0	0	56	0												883.5	0	0	0	0	0	0	0	0	0	20	26	0	0	0	0	0	48	0	0	0
			884.5	0	0	4962			0	0	61	0												884.5	0	0	0	0	0	0	0	0	0	18	23	0	0	0	0	0	41	0	0	0
			885.5	0	0	4924			0	0	65	0												885.5	0	0	0	0	0	0	0	0	0	15	21	0	0	0	0	0	35	0	0	0
			886.5	0	0	4892			0	0	70	0												886.5	0	0	0	0	0	0	0	0	0	13	19	0	0	0	0	0	30	0	0	0
			887.5	0	0	4864			0	0	75	0												887.5	0	0	0	0	0	0	0	0	0	12	17	0	0	0	0	0	26	0	0	0
			888.5	0	0	4843			0	0	81	0												888.5	0	0	0	0	0	0	0	0	0	10	16	0	0	0	0	0	22	0	0	0
			889.5	0	0	4826			0	0	88	0												889.5	0	0	0	0	0	0	0	0	0	9	14	0	0	0	0	0	19	0	0	0
			890.5	0	0	4815			0	0	95	0												890.5	0	0	0	0	0	0	0	0	0	8	13	0	0	0	0	0	16	0	0	0
			891.5	0	0	4809			0	0	103	0												891.5	0	0	0	0	0	0	0	0	0	7	11	0	0	0	0	0	14	0	0	0
			892.5	0	0	4808			0	0	112	0												892.5	0	0	0	0	0	0	0	0	0	6	10	0	0	0	0	0	11	0	0	0
			893.5	0	0	4812			0	0	121	0												893.5	0	0	0	0	0	0	0	0	0	5	9	0	0	0	0	0	10	0	0	0
			894.5	0	0	4821			0	0	132	0												894.5	0	0	0	0	0	0	0	0	0	4	8	0	0	0	0	0	8	0	0	0
			895.5	0	0	4835			0	0	144	0												895.5	0	0	0	0	0	0	0	0	0	4	8	0	0	0	0	0	7	0	0	0
			896.5	0	0	4855			0	0	157	0												896.5	0	0	0	0	0	0	0	0	0	3	7	0	0	0	0	0	6	0	0	0
			897.5	0	0	4880			0	0	171	0												897.5	0	0	0	0	0	0	0	0	0	3	6	0	0	0	0	0	5	0	0	0
			898.5	0	0	4911			0	0	188	0												898.5	0	0	0	0	0	0	0	0	0	2	6	0	0	0	0	0	4	0	0	0
			899.5	0	0	4947			0	0	206	0												899.5	0	0	0	0	0	0	0	0	0	2	5	0	0	0	0	0	3	0	0	0
			900.5	0	0	4989			0	0	225	0												900.5	0	0	0	0	0	0	0	0	0	2	4	0	0	0	0	0	3	0	0	0
			901.5	0	0	5037			0	0	248	0												901.5	0	0	0	0	0	0	0	0	0	2	4	0	0	0	0	0	2	0	0	0
			902.5	0	0	5091			0	0	272	0												902.5	0	0	0	0	0	0	0	0	0	1	4	0	0	0	0	0	2	0	0	0
			903.5	0	0	5151			0	0	300	0												903.5	0	0	0	0	0	0	0	0	0	1	3	0	0	0	0	0	2	0	0	0
			904.5	0	0	5218			0	0	331	0												904.5	0	0	0	0	0	0	0	0	0	0	3	0	0	0	0	0	1	0	0	0
			905.5	0	0	5292			0	0	365	0												905.5	0	0	0	0	0	0	0	0	0	0	3	0	0	0	0	0	1	0	0	0
			906.5	0	0	5373			0	0	404	0												906.5	0	0	0	0	0	0	0	0	0	0	2	0	0	0	0	0	0	0	0	0
			907.5	0	0	5462			0	0	447	0												907.5	0	0	0	0	0	0	0	0	0	0	2	0	0	0	0	0	0	0	0	0
			908.5	0	0	5559			0	0	495	0												908.5	0	0	0	0	0	0	0	0	0	0	2	0	0	0	0	0	0	0	0	0
			909.5	0	0	5664			0	0	549	0												909.5	0	0	0	0	0	0	0	0	0	0	2	0	0	0	0	0	0	0	0	0
			910.5	0	0	5778			0	0	609	0												910.5	0	0	0	0	0	0	0	0	0	0	2	0	0	0	0	0	0	0	0	0
			911.5	0	0	5901			0	0	677	0												911.5	0	0	0	0	0	0	0	0	0	0	1	0	0	0	0	0	0	0	0	0
			912.5	0	0	6035			0	0	754	0												912.5	0	0	0	0	0	0	0	0	0	0	1	0	0	0	0	0	0	0	0	0
			913.5	0	0	6179			0	0	839	0												913.5	0	0	0	0	0	0	0	0	0	0	1	0	0	0	0	0	0	0	0	0
			914.5	0	0	6334			0	0	935	0												914.5	0	0	0	0	0	0	0	0	0	0	1	0	0	0	0	0	0	0	0	0
			915.5	0	0	6502			0	0	1044	0												915.5	0	0	0	0	0	0	0	0	0	0	0	0	0	0	0	0	0	0	0	0
			916.5	0	0	6683			0	0	1166	0												916.5	0	0	0	0	0	0	0	0	0	0	0	0	0	0	0	0	0	0	0	0
			917.5	0	0	6877			0	0	1303	0												917.5	0	0	0	0	0	0	0	0	0	0	0	0	0	0	0	0	0	0	0	0
			918.5	0	0	7087			0	0	1458	0												918.5	0	0	0	0	0	0	0	0	0	0	0	0	0	0	0	0	0	0	0	0
			919.5	0	0	7312			0	0	1633	0												919.5	0	0	0	0	0	0	0	0	0	0	0	0	0	0	0	0	0	0	0	0
			920.5	0	0	7555			0	0	1831	0												920.5	0	0	0	0	0	0	0	0	0	0	0	0	0	0	0	0	0	0	0	0
			921.5	0	0	7817			0	0	2054	0												921.5	0	0	0	0	0	0	0	0	0	0	0	0	0	0	0	0	0	0	0	0
			922.5	0	0	8099			0	0	2306	0												922.5	0	0	0	0	0	0	0	0	0	0	0	0	0	0	0	0	0	0	0	0
			923.5	0	0	8404			0	0	2591	0												923.5	0	0	0	0	0	0	0	0	0	0	0	0	0	0	0	0	0	0	0	0
			924.5	0	0	8732			0	0	2914	0												924.5	0	0	0	0	0	0	0	0	0	0	0	0	0	0	0	0	0	0	0	0
			925.5	0	0	9086			0	0	3279	0												925.5	0	0	0	0	0	0	0	0	0	0	0	0	0	0	0	0	0	0	0	0
			926.5	0	0	9468			0	0	3693	0												926.5	0	0	0	0	0	0	0	0	0	0	0	0	0	0	0	0	0	0	0	0
			927.5	0	0	9881			0	0	4163	0												927.5	0	0	0	0	0	0	0	0	0	0	0	0	0	0	0	0	0	0	0	0
			928.5	0	0	10329			0	0	4695	0												928.5	0	0	0	0	0	0	0	0	0	0	0	0	0	0	0	0	0	0	0	0
			929.5	0	0	10812			0	0	5299	0												929.5	0	0	0	0	0	0	0	0	0	0	0	0	0	0	0	0	0	0	0	0
			930.5	0	0	11337			0	0	5984	0												930.5	0	0	0	0	0	0	0	0	0	0	0	0	0	0	0	0	0	0	0	0
			931.5	0	0	11906			0	0	6763	0												931.5	0	0	0	0	0	0	0	0	0	0	0	0	0	0	0	0	0	0	0	0
			932.5	0	0	12524			0	0	7647	0												932.5	0	0	0	0	0	0	0	0	0	0	0	0	0	0	0	0	0	0	0	0
			933.5	0	0	13196			0	0	8653	0												933.5	0	0	0	0	0	0	0	0	0	0	0	0	0	0	0	0	0	0	0	0
			934.5	0	0	13927			0	0	9797	0												934.5	0	0	0	0	0	0	0	0	0	0	0	0	0	0	0	0	0	0	0	0
			935.5	0	0	14725			0	0	11099	0												935.5	0	0	0	0	0	0	0	0	0	0	0	0	0	0	0	0	0	0	0	0
			936.5	0	0	15596			0	0	12580	0												936.5	0	0	0	0	0	0	0	0	0	0	0	0	0	0	0	0	0	0	0	0
			937.5	0	0	16549			0	0	14267	0												937.5	0	0	0	0	0	0	0	0	0	0	0	0	0	0	0	0	0	0	0	0
			938.5	0	0	17592			0	0	16189	0												938.5	0	0	0	0	0	0	0	0	0	0	0	0	0	0	0	0	0	0	0	0
			939.5	0	0	18736			0	0	18380	0												939.5	0	0	0	0	0	0	0	0	0	0	0	0	0	0	0	0	0	0	0	0
			940.5	0	0	19995			0	0	20877	0												940.5	0	0	0	0	0	0	0	0	0	0	0	0	0	0	0	0	0	0	0	0
			941.5	0	0	21380			0	0	23725	0												941.5	0	0	0	0	0	0	0	0	0	0	0	0	0	0	0	0	0	0	0	0
			942.5	0	0	22909			0	0	26974	0												942.5	0	0	0	0	0	0	0	0	0	0	0	0	0	0	0	0	0	0	0	0
			943.5	0	0	24599			0	0	30683	0												943.5	0	0	0	0	0	0	0	0	0	0	0	0	0	0	0	0	0	0	0	0
			944.5	0	0	26472			0	0	34917	0												944.5	0	0	0	0	0	0	0	0	0	0	0	0	0	0	0	0	0	0	0	0
			945.5	0	0	28553			0	0	39751	0												945.5	0	0	0	0	0	0	0	0	0	0	0	0	0	0	0	0	0	0	0	0
			946.5	0	0	30869			0	0	45275	0												946.5	0	0	0	0	0	0	0	0	0	0	0	0	0	0	0	0	0	0	0	0
			947.5	0	0	33453			0	0	51586	0												947.5	0	0	0	0	0	0	0	0	0	0	0	0	0	0	0	0	0	0	0	0
			948.5	0	0	36345			0	0	58800	0												948.5	0	0	0	0	0	0	0	0	0	0	0	0	0	0	0	0	0	0	0	0
			949.5	0	0	39589			0	0	67049	0												949.5	0	0	0	0	0	0	0	0	0	0	0	0	0	0	0	0	0	0	0	0
			950.5	0	0	43238			0	0	76482	0												950.5	0	0	0	0	0	0	0	0	0	0	0	0	0	0	0	0	0	0	0	0
			951.5	0	0	47353			0	0	87274	0												951.5	0	0	0	0	0	0	0	0	0	0	0	0	0	0	0	0	0	0	0	0
			952.5	0	0	52008			0	0	99622	0												952.5	0	0	0	0	0	0	0	0	0	0	0	0	0	0	0	0	0	0	0	0
			953.5	0	0	57288			0	0	113754	0												953.5	0	0	0	0	0	0	0	0	0	0	0	0	0	0	0	0	0	0	0	0
			954.5	0	0	63294			0	0	129933	0												954.5	0	0	0	0	0	0	0	0	0	0	0	0	0	0	0	0	0	0	0	0
			955.5	0	0	70146			0	0	148459	0												955.5	0	0	0	0	0	0	0	0	0	0	0	0	0	0	0	0	0	0	0	0
			956.5	0	0	77985			0	0	169676	0												956.5	0	0	0	0	0	0	0	0	0	0	0	0	0	0	0	0	0	0	0	0
			957.5	0	0	86980			0	0	193981	0												957.5	0	0	0	0	0	0	0	0	0	0	0	0	0	0	0	0	0	0	0	0
			958.5	0	0	97329			0	0	221829	0												958.5	0	0	0	0	0	0	0	0	0	0	0	0	0	0	0	0	0	0	0	0
			959.5	0	0	109269			0	0	253743	0												959.5	0	0	0	0	0	0	0	0	0	0	0	0	0	0	0	0	0	0	0	0
			960.5	0	0	123081			0	0	290322	0												960.5	0	0	0	0	0	0	0	0	0	0	0	0	0	0	0	0	0	0	0	0
			961.5	0	0	139100			0	0	332256	0												961.5	0	0	0	0	0	0	0	0	0	0	0	0	0	0	0	0	0	0	0	0
			962.5	0	0	157724			0	0	380337	0												962.5	0	0	0	0	0	0	0	0	0	0	0	0	0	0	0	0	0	0	0	0
			963.5	0	0	179429			0	0	435475	0												963.5	0	0	0	0	0	0	0	0	0	0	0	0	0	0	0	0	0	0	0	0
			964.5	0	0	204781			0	0	498717	0												964.5	0	0	0	0	0	0	0	0	0	0	0	0	0	0	0	0	0	0	0	0
			965.5	0	0	234454			0	0	571263	0												965.5	0	0	0	0	0	0	0	0	0	0	0	0	0	0	0	0	0	0	0	0
			966.5	0	0	269252			0	0	654494	0												966.5	0	0	0	0	0	0	0	0	0	0	0	0	0	0	0	0	0	0	0	0
			967.5	0	0	310136			0	0	749996	0												967.5	0	0	0	0	0	0	0	0	0	0	0	0	0	0	0	0	0	0	0	0
			968.5	0	0	358249			0	0	859594	0												968.5	0	0	0	0	0	0	0	0	0	0	0	0	0	0	0	0	0	0	0	0
			969.5	0	0	414955			0	0	985383	0												969.5	0	0	0	0	0	0	0	0	0	0	0	0	0	0	0	0	0	0	0	0
			970.5	0	0	481882			0	0	1129771	0												970.5	0	0	0	0	0	0	0	0	0	0	0	0	0	0	0	0	0	0	0	0
			971.5	0	0	560969			0	0	1295526	0												971.5	0	0	0	0	0	0	0	0	0	0	0	0	0	0	0	0	0	0	0	0
			972.5	0	0	654527			0	0	1485831	0												972.5	0	0	0	0	0	0	0	0	0	0	0	0	0	0	0	0	0	0	0	0
			973.5	0	0	765312			0	0	1704342	0												973.5	0	0	0	0	0	0	0	0	0	0	0	0	0	0	0	0	0	0	0	0
			974.5	0	0	896607			0	0	1955263	0												974.5	0	0	0	0	0	0	0	0	0	0	0	0	0	0	0	0	0	0	0	0
			975.5	0	0	1052322			0	0	2243426	0												975.5	0	0	0	0	0	0	0	0	0	0	0	0	0	0	0	0	0	0	0	0
			976.5	0	0	1237111			0	0	2574384	0												976.5	0	0	0	0	0	0	0	0	0	0	0	0	0	0	0	0	0	0	0	0
			977.5	0	0	1456519			0	0	2954522	0												977.5	0	0	0	0	0	0	0	0	0	0	0	0	0	0	0	0	0	0	0	0
			978.5	0	0	1717140			0	0	3391179	0												978.5	0	0	0	0	0	0	0	0	0	0	0	0	0	0	0	0	0	0	0	0
			979.5	0	0	2026826			0	0	3892789	0												979.5	0	0	0	0	0	0	0	0	0	0	0	0	0	0	0	0	0	0	0	0
			980.5	0	0	2394911			0	0	4469047	0												980.5	0	0	0	0	0	0	0	0	0	0	0	0	0	0	0	0	0	0	0	0
			981.5	0	0	2832504			0	0	5131099	0												981.5	0	0	0	0	0	0	0	0	0	0	0	0	0	0	0	0	0	0	0	0
			982.5	0	0	3352809			0	0	5891755	0												982.5	0	0	0	0	0	0	0	0	0	0	0	0	0	0	0	0	0	0	0	0
			983.5	0	0	3971534			0	0	6765739	0												983.5	0	0	0	0	0	0	0	0	0	0	0	0	0	0	0	0	0	0	0	0
			984.5	0	0	4707352			0	0	7769973	0												984.5	0	0	0	0	0	0	0	0	0	0	0	0	0	0	0	0	0	0	0	0
			985.5	0	0	5582471			0	0	8923908	0												985.5	0	0	0	0	0	0	0	0	0	0	0	0	0	0	0	0	0	0	0	0
			986.5	0	0	6623303			0	0	10249900	0												986.5	0	0	0	0	0	0	0	0	0	0	0	0	0	0	0	0	0	0	0	0
			987.5	0	0	7861265			0	0	11773641	0												987.5	0	0	0	0	0	0	0	0	0	0	0	0	0	0	0	0	0	0	0	0
			988.5	0	0	9333741			0	0	13524656	0												988.5	0	0	0	0	0	0	0	0	0	0	0	0	0	0	0	0	0	0	0	0
			989.5	0	0	11085232			0	0	15536876	0												989.5	0	0	0	0	0	0	0	0	0	0	0	0	0	0	0	0	0	0	0	0
			990.5	0	0	13168739			0	0	17849292	0												990.5	0	0	0	0	0	0	0	0	0	0	0	0	0	0	0	0	0	0	0	0
			991.5	0	0	15647423			0	0	20506707	0												991.5	0	0	0	0	0	0	0	0	0	0	0	0	0	0	0	0	0	0	0	0
			992.5	0	0	18596611			0	0	23560601	0												992.5	0	0	0	0	0	0	0	0	0	0	0	0	0	0	0	0	0	0	0	0
			993.5	0	0	22106218			0	0	27070122	0												993.5	0	0	0	0	0	0	0	0	0	0	0	0	0	0	0	0	0	0	0	0
			994.5	0	0	26283674			0	0	31103222	0												994.5	0	0	0	0	0	0	0	0	0	0	0	0	0	0	0	0	0	0	0	0
			995.5	0	0	31257482			0	0	35737967	0												995.5	0	0	0	0	0	0	0	0	0	0	0	0	0	0	0	0	0	0	0	0
			996.5	0	0	37181546			0	0	41064033	0												996.5	0	0	0	0	0	0	0	0	0	0	0	0	0	0	0	0	0	0	0	0
			997.5	0	0	44240443			0	0	47184425	0												997.5	0	0	0	0	0	0	0	0	0	0	0	0	0	0	0	0	0	0	0	0
			998.5	0	0	52655871			0	0	54217451	0												998.5	0	0	0	0	0	0	0	0	0	0	0	0	0	0	0	0	0	0	0	0
			999.5	0	0	62694548			0	0	62298987	0												999.5	0	0	0	0	0	0	0	0	0	0	0	0	0	0	0	0	0	0	0	0
[truncated: 8 more columns]

## Sheet: Table 1
miR-21-5p 3T3-L1 cells		Ct miR-21-5p 3T3-L1 cells		Supernatant EVs miR-21-5p		Ct Supernatant EVs miR-21-5p			miR-146b-5p 3T3-L1 cells		Ct miR-140-5p 3T3-L1 cells		Supernatant EVs miR-146b-5p		Ct Supernatant EVs miR-146b-5p			miR-140-5p 3T3-L1 cells		Ct miR-140-5p 3T3-L1 cells		Supernatant EVs miR-140-5p		Ct Supernatant EVs miR-140-5p			miR-143-5p 3T3-L1 cells		Ct miR-143-5p 3T3-L1 cells		Supernatant EVs miR-143-5p		Ct Supernatant EVs miR-143-5p
Control	Fru 550μM	Control	Fru 550μM	Control	Fru 550μM	Control	Fru 550μM		Control	Fru 550μM	Control	Fru 550μM	Control	Fru 550μM	Control	Fru 550μM		Control	Fru 550μM	Control	Fru 550μM	Control	Fru 550μM	Control	Fru 550μM		Control	Fru 550μM	Control	Fru 550μM	Control	Fru 550μM	Control	Fru 550μM
0.9505	1.223	18.351	18.2624	0.00556	0.00657	29.8545	28.4038		0.1369	0.1769	21.1467	21.052	0.000154	0.000248	30.439	29.878		0.0285	0.0434	23.4098	23.0779	0.000106	8.54e-05	30.9765	31.4929		0.00841	0.0118	25.1716	24.9595	0.00068	0.00157	32.885	30.4725
1.106	0.9306	18.0535	18.2576	0.0102	0.0171	24.8577	24.1691		0.145	0.1521	20.9847	20.8705	0.000298	0.000622	29.7744	28.446		0.0339	0.0346	23.0808	23.0087	0.000157	0.00551	30.6845	25.404		0.00982	0.0106	24.9258	24.715	0.0017	0.00309	27.7472	26.6408
0.9584	0.8788	18.3171	18.3308	0.00623	0.0479	26.3036	23.0187		0.138	0.1535	21.1133	20.8485	0.000206	2.51e-07	30.291	40		0.0318	0.0353	23.2319	22.9706	0.000364	9.98e-05	29.4845	31.0866		0.00987	0.0119	24.7685	24.5428	0.000919	0.00724	29.0654	25.745
0.9803	1.035	18.1342	18.1765	0.00349	0.00289	26.5373	26.9761		0.1383	0.156	20.9601	24.6267		0.00413		25.8988		0.0286	0.034	23.2357	23.1059		0.000171		30.5916			0.0118		24.6267	0.000495	0.00209	29.3542	28.8121
1.007	2.076	18.0556	18.1807		0.0131		26.1649		0.135	0.2686	20.9548	21.131						0.0315	0.0721	23.0558	23.0274							0.0172		25.0993
										0.1342		20.9924
miR-342-3p 3T3-L1 cells		Ct miR-342-3p 3T3-L1 cells		Supernatant EVs miR-342-3p		Ct Supernatant EVs miR-342-3p			miR-223-3p 3T3-L1 cells		Ct miR-223-3p 3T3-L1 cells		Supernatant EVs miR-223-3p		Ct Supernatant EVs miR-223-3p			miR-450a-5p 3T3-L1 cells		Ct miR-450a-5p 3T3-L1 cells		Supernatant EVs miR-450a-5p		Ct Supernatant EVs miR-450a-5p			miR-148a-5p 3T3-L1 cells		Ct miR-148a-5p 3T3-L1 cells		Supernatant EVs miR-148a-5p		Ct Supernatant EVs miR-148a-5p
Control	Fru 550μM	Control	Fru 550μM	Control	Fru 550μM	Control	Fru 550μM		Control	Fru 550μM	Control	Fru 550μM	Control	Fru 550μM	Control	Fru 550μM		Control	Fru 550μM	Control	Fru 550μM	Control	Fru 550μM	Control	Fru 550μM		Control	Fru 550μM	Control	Fru 550μM	Control	Fru 550μM	Control	Fru 550μM
0.00184	0.00323	27.3658	26.8287	9.34e-05	0.000202	33.1179	32.1894		0.000559	0.00131	29.0818	28.1242	0.00145	0.000238	31.7903	30.3395		0.000262	0.000373	30.1783	29.943	3.69e-06	1.86e-06	36.0915	36.9378		5.67e-06	8.07e-06	35.7055	35.4717	3.72e-06	7.28e-06	35.8043	34.9688
0.00209	0.00227	27.1001	26.9359	8.53e-05	7.45e-05	33.2114	32.6678		0.000803	0.00107	28.4813	28.0239	0.000273	0.000256	30.3851	30.565		0.000359	0.000284	29.6404	29.9341	4.57e-07	1.72e-06	38.8303	37.129		4.46e-06	4.18e-06	35.9732	36.0218	2.94e-05	2.96e-05	33.1008	32.838
0.00158	0.00224	27.5639	27.026	4.86e-05	7.17e-05	33.9651	33.6006		0.000792	0.000936	28.5574	28.2054	0.00026	7.46e-05	30.8866	32.2533		0.000271	0.000271	30.1064	29.9925	8.52e-07	1.85e-05	38.2243	33.7956		4.35e-06	4.79e-06	36.0662	35.8146	6.88e-06	9.1329e-06	35.2111	34.8168
0.00176	0.0048	27.2535	26.9366		0.000112		33.0564		0.000908	0.00112	28.2104	28.0277	0.000436	0.000161	31.5389	32.5132		0.000307	0.000425	29.7765	29.427		9.52e-07		37.7984		3.02e-06	5.32e-06	36.4423	35.7468		2.29e-05		33.3946
0.0021		26.9613							0.000883	0.00397	28.2116	27.2107						0.00031	0.000615	29.7197	29.9015						5.52e-06		35.5316
																			0.000257		30.0229

## Sheet: Table 2
Body weight (g)			AT weight (g)			Area adipocyte (μm2)			Glucose (mg/dL)			Insulin (mU/L)			HOMA-IR Index
Control	Fructose		Control	Fructose		Control	Fructose		Control	Fructose		Control	Fructose		Control	Fructose
340	352		2.9	2.79		1697.67	2001.25		151.4	170.6		690.408	1624.69		0.258093	0.684376
338	360		2.96	3.15		1547.35	1689.33		204	223		850.804	2383.2		0.333179	1.31223
420	335		2.08	2.77		1720.14	1648.54		158.6	198.4		1044.97	870.806		0.392443	0.426588
358	331		2.55	3.17		1512.88	1741.99		152.1	208.3		472.443	1305.21		0.182094	0.671298
312	348		2.06	2.86			2457.35		156.1	170.7		526.543	1530.27		0.184745	0.644981
333	350			2.92			2270.91		142.1	246			2471.99			1.50151
	281			2.5			2379.55			388.4			841.896			0.807388
	381			4.48			2421.87			329.7			1431.08			1.16501
	324			2.4			1685.03			208.4			573.428			0.295068
	343			2.96			2141.37			311.6			3151.31			2.42456
	350			2.6			2553.18			209.3			323.432			0.167147
	350			2.84						244.3			839.374			0.506319
	340			2.97						161.3			1665.06			0.663145
										185.1			2006.25			0.916932
Total Cholesterol (mg/dL)			Triglycerides (mg/dL)			HDL-Cholesterol (mg/dL)			Leptin (pg/mL)			Adiponectin (ng/mL)			IL-1β (pg/mL)
Control	Fructose		Control	Fructose		Control	Fructose		Control	Fructose		Control	Fructose		Control	Fructose
50.5	43.6		50	163.4		40.5	25.7		999.375	1489.47		47.872	64.123		46.1152	76.292
43.8	47.1		90.6	125.9		34.9	31.5		503.042	813.803		48.744	69.138		43.0618	378.056
50.9	54		41.5	91.7		45.6	39.9		997.578	1303.78		51.731	47.735		0.854134	3.6185
50.5	46.5		53	220.3		39.7	25.1		428.251	2045.8		61.318	103.579		1.32025	7.7008
50.5	47.4		43.9	116.5		40.5	30			1199.7			65.58		6.61832	286.211
41.7	50.5		44	69.2		32.7	39.5			2029.46			60.273			172.224
	42.8			83.3			34.9			969.938			71.992			20.8249
	56.4			171.1			33.3			1748.65			85.598			122.258
	51			83.8			39.5			685.12			69.856			149.734
	43			70.9			34.6			2953.47			75.571			33.6458
	41.4			116.3			27.3			1732.43			52.756			72.8774
	50			70.1			42			1554.37			97.307			64.5974
	56.1			268.5			31.4			951.762			69.488			112.843
	48.1			103.7			39.6						77.314			6.40444

## Sheet: Table 3
miR-21-5p AT		Ct miR-21-5p AT			miR-223-3p AT		Ct miR-223-3p AT			miR-450a-5p AT		Ct miR-450a-5p AT			miR-140-5p AT		Ct miR-140-5p AT
Control	Fructose	Control	Fructose		Control	Fructose	Control	Fructose		Control	Fructose	Control	Fructose		Control	Fructose	Control	Fructose
0.2726	0.3731	20.3103	19.9795		0.1569	0.1325	21.9113	21.9417		0.024	0.0411	24.2104	23.634		0.019	0.0377	24.5488	23.7576
0.4745	0.4123	20.3453	19.202		0.1383	0.1522	21.107	21.9395		0.0274	0.0182	24.3522	24.1348		0.0177	0.0267	24.9867	23.5842
0.7803	0.4621	21.0798	19.8241		0.1607	0.148	21.8765	21.4666		0.0307	0.0342	24.2323	23.5804		0.0248	0.0278	24.5382	23.8791
0.3581	0.4115	19.8859	19.8571		0.1181	0.111	21.664	21.3335		0.0236	0.0327	24.2146	23.7116		0.0233	0.0357	24.2351	23.5863
0.6204	0.3763	19.7074	20.7384		0.1704	0.1235	21.987	21.8831		0.037	0.0293	24.1055	23.9504		0.0524	0.0178	23.6041	24.6705
0.4412	0.4736	19.7154	20.1814		0.2602	0.1702	21.5796	21.7884		0.0368	0.0281	23.7901	23.9236		0.0435	0.0255	23.5497	24.0648
	0.556		19.5901			0.0834		22.0274			0.0247		24.561			0.0325		24.164
	0.7731		20.6947			0.1427		21.7701			0.0321		23.8831			0.0224		24.4024
	0.4607		19.7219			0.1109		21.7769			0.0301		23.6568			0.0266		23.8388
	0.2645		20.3862			0.1177		21.5548			0.0186		24.2192			0.0176		24.2991
	0.2925		20.1416			0.1388		22.0322			0.0319		23.8328			0.0226		24.3301
	0.2715		20.2069			0.1228		21.6443			0.0371		23.6795			0.0404		23.5578
	0.517		19.9818			0.1327		21.4757			0.0292		23.6551			0.0282		23.7076
miR-146b-5p AT		Ct miR-146b-5p AT			miR-143-5p AT		Ct miR-143-5p AT			miR-342-3p AT		Ct miR-342-3p AT			miR-148a-5p AT		Ct miR-148a-5p AT
Control	Fructose	Control	Fructose		Control	Fructose	Control	Fructose		Control	Fructose	Control	Fructose		Control	Fructose	Control	Fructose
0.00685	0.0145	26.0184	25.1313		0.0113	0.0243	25.2913	24.3926		0.00808	0.00519	25.7801	26.6187		9.47e-05	0.000186	32.1955	31.4221
0.0205	0.00862	24.7696	25.2134		0.00964	0.0203	25.8619	23.9789		0.0083	0.018	26.0779	24.1533		0.000284	7.47e-05	30.947	32.0645
0.0114	0.00891	25.6572	25.5212		0.0135	0.0203	25.4166	24.3294		0.0062	0.00317	26.5386	27.0125		0.000119	0.000154	32.2362	31.3713
0.0119	0.011	25.2093	25.289		0.0128	0.0216	25.0944	24.3136		0.0133	0.00722	25.0399	25.8921		8.65e-05	0.000145	32.3073	31.5282
0.0084	0.0146	26.2456	24.951			0.013		25.1198		0.00776	0.00419	26.3598	26.7544		0.000118	7.32e-05	32.3982	32.5941
0.012	0.00851	25.406	25.6484			0.0163		24.7147		0.00814	0.00382	25.9676	26.8031		0.000294	0.000127	30.7565	31.7172
	0.0104		25.8028			0.0259		24.4879			0.00499		26.5674			0.000138		32.0459
	0.0144		25.0398			0.0145		25.031			0.00966		25.2969			7.98e-05		32.5347
	0.00891		25.4149			0.0539		22.8165			0.00511		26.0797			0.000108		31.7794
	0.0093		25.2156			0.00885		25.2882			0.00564		26.3309			6.92e-05		32.2865
	0.0128		25.15			0.0169		24.7482			0.00689		26.1092			0.000197		31.1701
	0.0125		25.2562			0.0213		24.4821			0.00551		26.0628			0.000217		31.1016
	0.012		24.9434			0.0217		24.086								0.000145		31.3118
Plasma EVs miR-21-5p		Ct Plasma EVs miR-21-5p			Plasma EVs miR-223-3p		Ct Plasma EVs miR-223-3p			Plasma EVs miR-450a-5p		Ct Plasma EVs miR-450a-5p			Plasma EVs miR-140-5p		Ct Plasma EVs miR-140-5p
Control	Fructose	Control	Fructose		Control	Fructose	Control	Fructose		Control	Fructose	Control	Fructose		Control	Fructose	Control	Fructose
0.9403	0.00661	21.2147	26.1238		5.393	0.0154	18.6947	24.9068		0.00106	0.000167	31.0026	31.4294		0.0851	0.00151	24.6811	28.2496
1.21	0.00672	21.0677	26.5425		6.457	0.0186	18.6513	25.0736		0.00107	0.000318	31.2126	30.9457		0.1266	0.00171	24.3237	28.5182
0.4309	0.00966	22.8048	25.9331		4.564	0.0233	19.3999	24.6643		0.000174	0.000414	34.0777	30.4787		0.072	0.0021	25.386	28.1326
1.058	0.0198	20.9418	24.9102		4.552	0.0759	18.8361	22.9749		0.000344	0.000465	32.5273	30.3259		0.061	0.00329	25.058	27.5023
0.5676	1.072	21.9084	20.8529		3.24	5.667	19.3953	18.4511		0.000302	0.000954	32.786	30.9868		0.0605	0.0041	25.138	27.2322
0.8687	0.0254	21.3461	24.6024		5.457	0.0592	18.6949	23.381		0.00097	0.000553	31.153	30.1234		0.081	0.0944	24.7693	24.5572
	1.366		20.7028			0.0334		24.1636			0.000471		32.2033			0.00281		27.7335
	0.0148		25.3362			0.037		24.0312			0.000417		30.4867			0.00288		27.7131
	0.0159		25.2507			0.0227		24.6264			0.000448		30.3978			0.00224		27.9625
	0.0147		25.2503			5.47		18.7227			0.000279		30.9707			0.0021		28.185
	1.398		20.6908			0.0203		24.9105			0.00101		31.1216			0.00245		28.0337
	0.0118		25.6922			0.0312		24.3645			0.000223		31.416			0.0897		24.6489
	0.0121		25.7262			5.106		18.8179			0.000333		30.9138
	1.19		20.9186								0.00146		30.5922
Plasma EVs miR-146b-5p		Ct Plasma EVs miR-146b-5p			Plasma EVs miR-143-5p		Ct Plasma EVs miR-143-5p			Plasma EVs miR-342-3p		Ct Plasma EVs miR-342-3p			Plasma EVs miR-148a-5p		Ct Plasma EVs miR-148a-5p
Control	Fructose	Control	Fructose		Control	Fructose	Control	Fructose		Control	Fructose	Control	Fructose		Control	Fructose	Control	Fructose
0.029	9.38e-05	26.2341	32.2617		0.00374	0.0149	29.188	24.9508		0.0589	0.000815	25.2113	29.143		1.06e-05	4.97e-06	37.6489	36.5015
0.03	0.000143	26.402	32.0979		0.00128	0.0183	30.9468	25.0952		0.064	0.000816	25.3073	29.585		3.19e-05	1e-05	36.2761	35.9352
0.0216	0.000118	27.122	32.2853		9.4e-05	0.0168	34.9667	25.1313		0.0459	0.000849	26.0358	29.4413		2.87e-06	3.82e-06	40	37.238
0.0218	0.000389	26.5451	30.5813		0.002	0.0229	29.9858	24.7058		0.039	0.00124	25.703	28.9111		2.47e-05	1.83e-05	36.3289	34.9919
0.0158	0.0337	27.0714	25.8467		0.000305	0.000898	32.7703	31.0741		0.0347	0.00128	25.9411	28.9158		9.98e-06	3.18e-05	37.7037	35.8961
0.0232	0.000369	26.5735	30.7093		0.00137	0.0131	30.6526	25.5567		0.0473	0.00115	25.5441	29.0245		2.28e-05	3.74e-05	36.5644	34.0099
	0.000148		31.9781			0.00289		29.5869			0.00108		29.1322			3.99e-05		35.7647
	0.000243		31.2797			0.0171		25.1251			0.000814		29.4268			4.3e-05		33.763
	7.6e-05		32.8476			0.0145		25.3859			0.0468		25.5932			3.07e-05		34.2657
	0.0312		26.1786			0.00944		25.8903			0.0013		28.8777			3.83e-05		33.8374
	0.000191		31.6394			0.0193		26.8671			0.000595		30.0781			7.79e-05		34.8218
	8.97e-05		32.8071			0.0172		25.1456								4.09e-05		33.8646
						0.0211		24.9309								1.46e-05		35.4223
						0.0111		27.6652								3.18e-05		36.1086

## Sheet: Figure 2
Rat Plasma EVs miR-143-5p			Rat Plasma EVs miR-223-3p			Rat Plasma EVs miR-342-3p			3T3-L1 cell Supernatant EVs miR-143-5p			3T3-L1 cell Supernatant EVs miR-223-3p			3T3-L1 cell Supernatant EVs miR-342-3p
Control	Fructose		Control	Fructose		Control	Fructose		Control	Fru 550μM		Control	Fru 550μM		Control	Fru 550μM
2.5532	10.1718		1.09085	0.00311499		1.21946	0.0168737		0.716921	1.65525		2.39768	0.393551		1.23273	2.66608
0.873822	12.4929		1.30607	0.00376226		1.32505	0.0168944		1.7923	3.25778		0.451426	0.423315		1.12582	0.983282
0.0641713	11.4689		0.92317	0.00471294		0.950311	0.0175776		0.968898	7.6331		0.42993	0.123357		0.641443	0.946326
1.36535	15.6332		0.920743	0.0153525		0.807453	0.0256729		0.521877	2.20348		0.720959	0.266226			1.47822
0.208215	0.61304		0.655362	1.14628		0.718426	0.026501
0.935262	8.94302		1.1038	0.0119745		0.979296	0.0238095
	1.97293			0.00675589			0.0223603
	11.6737			0.00748407			0.016853
	9.89876			0.00459158			0.968944
	6.44443			1.10643			0.0269151
	13.1756			0.00410613			0.0123188
	11.742			0.00631089
	14.4044			1.0328
	7.57767
miR-143-5p AT			miR-223-3p AT			miR-342-3p AT			miR-143-5p 3T3-L1			miR-223-3p 3T3-L1			miR-342-3p 3T3-L1
Control	Fructosa		Control	Fructose		Control	Fructose		Control	Fru 550μM		Control	Fru 550μM		Control	Fructosa
0.956816	2.05758		0.937089	0.79136		0.936269	0.601391		0.897864	1.25979		0.708492	1.66033		0.981857	1.72359
0.816257	1.71888		0.826	0.909019		0.961761	2.08575		1.0484	1.13167		1.01774	1.35615		1.11526	1.21131
1.1431	1.71888		0.959785	0.883934		0.718424	0.367323		1.05374	1.27046		1.0038	1.18631		0.843116	1.1953
1.08383	1.82896		0.705355	0.66295		1.54114	0.836616			1.25979		1.15082	1.41952		0.939168	2.56137
	1.10076		1.01772	0.737607		0.899189	0.485516			1.8363		1.11914	5.03169		1.1206
	1.38019		1.55405	1.01652		0.943221	0.442642
	2.19306			0.498109			0.578216
	1.22777			0.85228			1.11935
	4.56393			0.662353			0.592121
	0.749365			0.702966			0.653534
	1.43099			0.828987			0.798378
	1.80356			0.733426			0.63847
	1.83743			0.792554

## Sheet: Table S1
miR-21-5p	Triglycerides	HDL	Glucose	Leptin		miR-223-3p	Triglycerides	HDL	Glucose	Leptin		miR-450a-5p	Triglycerides	HDL	Glucose	Leptin
0.9403	50	40.5	151.4	999.375		5.393	50	40.5	151.4	999.375		0.00106	50	40.5	151.4	999.375
1.21	90.6	34.9	204			6.457	90.6	34.9	204			0.00107	90.6	34.9	204
0.4309	41.5	45.6	158.6			4.564	41.5	45.6	158.6			0.000174	41.5	45.6	158.6
1.058	53	39.7	152.1	503.042		4.552	53	39.7	152.1	503.042		0.000344	53	39.7	152.1	503.042
0.5676	43.9	40.5	156.1	997.578		3.24	43.9	40.5	156.1	997.578		0.000302	43.9	40.5	156.1	997.578
0.8687	44	32.7	142.1	428.251		5.457	44	32.7	142.1	428.251		0.00097	44	32.7	142.1	428.251
0.00661	163.4	25.7	170.6	1489.47			163.4	25.7	170.6	1489.47		0.000167	163.4	25.7	170.6	1489.47
0.00672	125.9	31.5	223	813.803		0.0154	125.9	31.5	223	813.803		0.000318	125.9	31.5	223	813.803
0.00966	91.7	39.9	198.4	1303.78		0.0186	91.7	39.9	198.4	1303.78		0.000414	91.7	39.9	198.4	1303.78
0.0198	220.3	25.1	208.3	2045.8		0.0233	220.3	25.1	208.3	2045.8		0.000465	220.3	25.1	208.3	2045.8
1.072	116.5	30	170.7	1199.7		0.0759	116.5	30	170.7	1199.7		0.000954	116.5	30	170.7	1199.7
0.0254	69.2	39.5	246	2029.46		5.667	69.2	39.5	246	2029.46		0.000553	69.2	39.5	246	2029.46
1.366	83.3	34.9	388.4	969.938		0.0592	83.3	34.9	388.4	969.938		0.000471	83.3	34.9	388.4	969.938
0.0148	171.1	33.3	329.7	1748.65		0.0334	171.1	33.3	329.7	1748.65		0.000417	171.1	33.3	329.7	1748.65
0.0159	83.8	39.5	208.4	685.12		0.037	83.8	39.5	208.4	685.12		0.000448	83.8	39.5	208.4	685.12
0.0147	70.9	34.6	311.6	2953.47		0.0227	70.9	34.6	311.6	2953.47		0.000279	70.9	34.6	311.6	2953.47
1.398	116.3	27.3	209.3			5.47	116.3	27.3	209.3			0.00101	116.3	27.3	209.3
0.0118	70.1	42	244.3	1732.43		0.0203	70.1	42	244.3	1732.43		0.000223	70.1	42	244.3	1732.43
0.0121	268.5	31.4	161.3	1554.37		0.0312	268.5	31.4	161.3	1554.37		0.000333	268.5	31.4	161.3	1554.37
1.19	103.7	39.6	185.1	951.762		5.106	103.7	39.6	185.1	951.762		0.00146	103.7	39.6	185.1	951.762
miR-140-5p	Triglycerides	HDL	Glucose	Leptin		miR-146b-5p	Triglycerides	HDL	Glucose	Leptin		miR-342-3p	Triglycerides	HDL	Glucose	Leptin
0.0851	50	40.5	151.4	999.375		0.029	50	40.5	151.4	999.375		0.0589	50	40.5	151.4	999.375
0.1266	90.6	34.9	204			0.03	90.6	34.9	204			0.064	90.6	34.9	204
0.072	41.5	45.6	158.6			0.0216	41.5	45.6	158.6			0.0459	41.5	45.6	158.6
0.061	53	39.7	152.1	503.042		0.0218	53	39.7	152.1	503.042		0.039	53	39.7	152.1	503.042
0.0605	43.9	40.5	156.1	997.578		0.0158	43.9	40.5	156.1	997.578		0.0347	43.9	40.5	156.1	997.578
0.081	44	32.7	142.1	428.251		0.0232	44	32.7	142.1	428.251		0.0473	44	32.7	142.1	428.251
0.00151	163.4	25.7	170.6	1489.47		9.38e-05	163.4	25.7	170.6	1489.47		0.000815	163.4	25.7	170.6	1489.47
0.00171	125.9	31.5	223	813.803		0.000143	125.9	31.5	223	813.803		0.000816	125.9	31.5	223	813.803
0.0021	91.7	39.9	198.4	1303.78		0.000118	91.7	39.9	198.4	1303.78		0.000849	91.7	39.9	198.4	1303.78
0.00329	220.3	25.1	208.3	2045.8		0.000389	220.3	25.1	208.3	2045.8		0.00124	220.3	25.1	208.3	2045.8
	116.5	30	170.7	1199.7		0.0337	116.5	30	170.7	1199.7			116.5	30	170.7	1199.7
0.0041	69.2	39.5	246	2029.46		0.000369	69.2	39.5	246	2029.46		0.00128	69.2	39.5	246	2029.46
0.0944	83.3	34.9	388.4	969.938		0.0427	83.3	34.9	388.4	969.938			83.3	34.9	388.4	969.938
0.00281	171.1	33.3	329.7	1748.65		0.000148	171.1	33.3	329.7	1748.65		0.00115	171.1	33.3	329.7	1748.65
0.00288	83.8	39.5	208.4	685.12		0.000243	83.8	39.5	208.4	685.12		0.00108	83.8	39.5	208.4	685.12
0.00224	70.9	34.6	311.6	2953.47		7.6e-05	70.9	34.6	311.6	2953.47		0.000814	70.9	34.6	311.6	2953.47
	116.3	27.3	209.3			0.0312	116.3	27.3	209.3			0.0468	116.3	27.3	209.3
0.0021	70.1	42	244.3	1732.43		0.000191	70.1	42	244.3	1732.43		0.0013	70.1	42	244.3	1732.43
0.00245	268.5	31.4	161.3	1554.37		8.97e-05	268.5	31.4	161.3	1554.37		0.000595	268.5	31.4	161.3	1554.37
0.0897	103.7	39.6	185.1	951.762		0.0378	103.7	39.6	185.1	951.762			103.7	39.6	185.1	951.762
mir-148a-5p	Triglycerides	HDL	Glucose	Leptin
1.06e-05	50	40.5	151.4	999.375
3.19e-05	90.6	34.9	204
2.87e-06	41.5	45.6	158.6
2.47e-05	53	39.7	152.1	503.042
9.98e-06	43.9	40.5	156.1	997.578
2.28e-05	44	32.7	142.1	428.251
4.97e-06	163.4	25.7	170.6	1489.47
1e-05	125.9	31.5	223	813.803
3.82e-06	91.7	39.9	198.4	1303.78
1.83e-05	220.3	25.1	208.3	2045.8
3.18e-05	116.5	30	170.7	1199.7
3.74e-05	69.2	39.5	246	2029.46
3.99e-05	83.3	34.9	388.4	969.938
4.3e-05	171.1	33.3	329.7	1748.65
3.07e-05	83.8	39.5	208.4	685.12
3.83e-05	70.9	34.6	311.6	2953.47
7.79e-05	116.3	27.3	209.3
4.09e-05	70.1	42	244.3	1732.43
1.46e-05	268.5	31.4	161.3	1554.37
3.18e-05	103.7	39.6	185.1	951.762

## Sheet: Table S2
Glucose (mg/dL)			Triglycerides /mg/dL)			Total Cholesterol (mg/dL)			HDL Cholesterol (mg/dL)
Control	Fructose		Control	Fructose		Control	Fructose		Control	Fructose
96	107		49.1	60.6		58.2	45.3		47.7	38.2
100	135		47.4	211.5		40.4	50.8		33	30.8
93	105		48.1	194.5		50.8	60.9		40.9	35.4
88	107		77.5	214.4		62.4	46.7		37.2	29.1
115	104		48	126		54.9	58.3		45.4	43
110	101		46.2	49		57.7	57.1		50	48.6
105	114		58.7	68.1		56.6	55.3		42.5	47.7
99	117		50.7	48.7		47	33.6		39.1	34.3
111	128		59.8	104.9		60.3	62.4		48.4	45
93	101		48.9	66.2		43.8	50.8		41.2	46.5

## Sheet: Table S3
Total plasma miR-223-3p		Ct total plasma miR-223-3p			Total plasma miR-21-5p		Ct total plasma miR-21-5p			Total plasma miR-140-5p		Ct total plasma miR-140-5p			Total plasma miR-342-3p		Ct total plasma miR-342-3p
Control	Fructose	Control	Fructose		Control	Fructose	Control	Fructose		Control	Fructose	Control	Fructose		Control	Fructose	Control	Fructose
0.304785	0.784368	22.7872	21.5238		0.128898	0.125922	24.7308	24.6661		0.07455	0.10785	24.5446	24.5792		0.0134	0.0294	27.0628	26.0372
1.19223	0.592137	21.1437	21.7632		0.274536	0.086676	23.7494	25.0696		0.12765	0.1179	25.6235	24.3174		0.019	0.0216	26.6006	26.311
0.461682	0.511173	22.2221	21.8422		0.09393	0.145638	25.1543	25.0694		0.143	0.0942	23.2391	25.5637		0.0481	0.0206	25.3669	26.2457
1.0647	0.424944	21.1253	22.8557		0.314154	0.295182	23.7361	23.6023		0.1117	0.0834	24.1353	23.7755		0.0354	0.0244	25.2531	26.7502
0.5962	1.07675	21.3897	21.4847		0.2355	0.217062	22.5189	24.4635		0.1075	0.13965	23.8614	24.34		0.0353	0.043	25.799	25.9041
0.6003	1.27764	21.0025	21.9186		0.1702	0.366048	23.528	24.3904		0.0932	0.0969	23.9426	25.6744		0.0293	0.0523	25.7373	26.3026
0.6262	1.63566	21.2281	20.8073		0.1575	0.379254	23.3102	23.5845		0.1617	0.0846	22.8947	23.8053		0.0307	0.0422	25.5446	25.856
0.6459	0.826488	21.6026	20.8699		0.2484	0.130014	22.5276	24.5907		0.1182	0.1908	23.8584	23.9276		0.0282	0.0239	25.4164	25.7536
0.9135	0.276705	20.6489	23.1804		0.1984	0.325128	22.6	23.018		0.112	0.1212	23.8107	24.3217		0.0541	0.0152	24.9876	27.1385
0.9671	0.286299	21.0214	22.7827		0.1537	0.18786	23.3534	23.6767		0.1106	0.2112	23.7292	25.2491		0.026	0.0215	25.9154	26.294
0.9814	0.557271	20.679	21.5718		0.1475	0.132432	23.3136	24.9117		0.122	0.1282	24.0067	23.9431		0.0243	0.0238	25.9132	25.8972
	0.7424		21.0508		0.1526	0.1578	23.6837	23.6433			0.1614		23.254		0.0279	0.0312	26.1333	25.9831
	0.7925		21.3148			0.2131		22.853			0.1001		23.9408			0.0252		25.9355
	0.8214		21.1982			0.1921		23.0014			0.2036		22.722			0.0244		25.977
	1.029		20.8323			0.2764		22.2812			0.1396		23.9609			0.0333		25.3348
	1.036		20.5717			0.178		23.6103			0.1103		24.0533			0.0273		26.3151
	1.084		20.3091			0.185		23.3076			0.1257		23.548			0.0311		25.8792
	1.508		19.9637			0.311		22.2412			0.071		24.7308			0.0523		24.8124
											0.1284		23.8757			0.0269		26.1281
Total plasma miR-450a-5p		Ct total plasma miR-450a-5p			Total plasma miR-143-5p		Ct total plasma miR-143-5p			Total plasma miR-146b-5p		Ct total plasma miR-146b-5p			Total plasma miR-148a-5p		Ct total plasma miR-148a-5p
Control	Fructose	Control	Fructose		Control	Fructose	Control	Fructose		Control	Fructose	Control	Fructose		Control	Fructose	Control	Fructose
0.007372	0.03838	28.8549	26.5768		0.0070104	0.016284	28.6106	27.8054		0.00217	0.00507	29.7288	28.4058		1.65e-05	8.6e-06	36.8731	38.2216
0.02793	0.013851	27.2589	27.8812		0.0116472	0.006624	27.735	28.6494		0.00726	0.00283	28.0953	29.1141		6.94e-06	2.29e-05	37.983	36.364
0.011723	0.02033	28.2213	27.1916		0.0083766	0.0102258	28.534	27.8564		0.00184	0.00269	29.9356	29.9345		1.32e-05	2.79e-05	37.3798	35.9109
0.01653	0.012977	27.8336	28.588		0.0107778	0.02415	27.8808	27.8825		0.00843	0.00642	28.0602	28.2308		2.2e-05	4.76e-06	36.3516	38.3293
0.019	0.05377	26.1489	26.1768		0.00664	0.0132066	27.6682	27.9975		0.00694	0.00717	27.6027	28.4893		2.71e-05	1.51e-05	35.6058	38.0623
0.0152	0.03477	27.0167	27.1367		0.0115	0.0093288	27.4106	28.244		0.00418	0.00545	28.8742	29.5641		9.03e-06	3.36e-05	37.7294	35.8962
0.0145	0.03002	26.754	28.0316		0.0109	0.018078	27.1667	27.6203		0.00642	0.0105	27.9258	27.8657		5.98e-06	3.11e-05	37.9945	36.3382
0.0135	0.04807	26.7303	26.5963		0.00898	0.0128202	27.3176	27.5016		0.00758	0.00193	27.5625	29.7682		2.04e-05	2.76e-06	36.0974	39.2202
0.0214	0.017461	25.8143	27.1338		0.00791	0.011799	27.2487	27.371		0.00622	0.00496	27.5961	28.1558		1.09e-05	8.19e-06	36.749	37.4001
0.0153	0.016169	26.8115	27.9768		0.00921	0.0067896	27.4144	28.0344		0.00534	0.00524	28.1999	27.9441		1.4e-05	9.97e-06	36.9065	36.9832
0.0188	0.0133	26.3834	27.9097		0.00837	0.016146	27.4535	27.5214		0.00441	0.00225	28.3778	29.8937		2.76e-05	2.78e-06	35.7949	39.558
0.0164	0.02166	26.484	26.9614		0.00975	0.00997	27.6525	27.627		0.00529	0.00617	28.5341	23.5055		9.91e-06	6.82e-06	37.1759	38.1407
0.0161	0.0174	26.9248	26.8224			0.00974		27.3045			0.00745		28.3206		1.43e-05	2.04e-05	37.0657	36.2052
	0.0247		25.9614			0.00797		27.592			0.00553		27.691			1.79e-05		36.3927
	0.0126		26.9307			0.00863		27.2829			0.0115		28.1186			1.7e-05		36.2665
	0.0254		25.7241			0.011		27.6322			0.00517		26.8728			1.63e-05		37.0249
	0.0182		26.9029			0.00826		27.7928			0.00818		28.7162			1.92e-05		36.5381
	0.0153		26.9054			0.00606		27.9227			0.00865		27.8064			1.47e-05		36.609
	0.0182		26.3383			0.0115		27.3533			0.00408		27.4089			2.26e-05		36.3486
	0.00923		27.6739										28.8508

## Sheet: Figure 1S
Red Oil O staining				PPARg mRNA cells				GLUT4 mRNA cells				C/EBPα mRNA cells
Basal	Control	Fru 550 μM		Basal	Control	Fru 550 μM		Basal	Control	Fru 550 μM		Basal	Control	Fru 550 μM
0.123	0.337	0.432		1.43956	3.94732	3.8089		0.00322347	0.0588756	0.125888		0.0102225	0.126271	0.0706324
0.114	0.352	0.458		1.12966	4.24092	3.99575		0.00126765	0.0866795	0.207934		0.0175293	0.148835	0.120517
0.1	0.293	0.39		1.4131	5.28756	5.81859		0.00300982	0.0957602	0.223937		0.0166585	0.0764283	0.0829465
				PPARg protein cells				GLUT4 protein cells
				Basal	Control	Fru 550 μM		Basal	Control	Fru 550 μM
				0.0912509	0.471894	0.64035		0	0.508353	0.263471
				0.273369	0.463967	0.316502		0	0.177177	0.112744
				0.204412	0.648451	0.378935		0	0.220351	0.142918
